# Supplementary material for: Seed-specific elevation of non-symbiotic hemoglobin AtHb1: beneficial effects and underlying molecular networks in Arabidopsis thaliana
Source: BMC Plant Biol. 2011 Mar 15;11:48. doi: 10.1186/1471-2229-11-48 (PMC3068945; doi:10.1186/1471-2229-11-48)
Supplement: Additional file 3 — List of differentially expressed genes. List of differentially expressed genes in all of the comparisons. A total of 1,010 genes was identified as differentially expressed (log2 fold-change >1, p-val < 0.05). [file 1471-2229-11-48-S3.XLS]

## Sheet: Tabelle1
Additional file 3 List of differentially expressed genes.
List of differentially expressed genes in all of the comparisons. A total of 1,010 genes was identified as differentially expressed (log2 fold-change >1, p-val <0.05).
			log2 fold-change						p-value
ID	AgI	Descriptions	AtHb1 vs. WT_normox	AtHb1 vs. WT_hyp		WT_hyp vs. normox	AtHb1_hyp vs. normox	Pass threshold	AtHb1 vs. WT_normox	AtHb1 vs. WT_hyp		WT_hyp vs. normox	AtHb1_hyp vs. normox	Pass threshold
245028_at	At2g26570	unknown protein	0.922101	1.1742		0.080426	0.332527	1	3.01852e-06	1.6858e-07		0.528209	0.0180053	1
245035_at	At2g26400	unknown protein similar to GP|2244827|gnl|PID|e326818|Z97336	-0.178631	0.440508		0.635962	1.2551	1	0.134268	0.00151273		5.63813e-05	2.046e-08	1
245105_at	At2g41610	hypothetical protein predicted by genscan	-1.11719	-0.518213		-0.360961	0.238016	1	2.88887e-06	0.00381864		0.0303886	0.134874	1
245161_at	At2g33070	putative myrosinase binding protein	2.15934	-2.55237		1.60827	-3.10344	1	0.0119637	0.00419843		0.0496968	0.00097369	1
245173_at	At2g47520	putative AP2 domain transcription factor	0.0661707	0.61695		1.25212	1.8029	1	0.517379	2.20932e-05		4.4e-09	3e-11	1
245196_at	At1g67750	F12A21.12 similar to pectate lyase like protein emb|CAB41931.1; similar to ESTs dbj|AV519656.1, and dbj|AV563083.1;supported by full-length cDNA: Ceres:94849.	-1.79031	-1.01406		-0.756938	0.0193122	1	9.044e-08	5.97673e-05		0.000871539	0.916242	1
245202_at	At1g67720	F12A21.14 similar to receptor protein kinase-like protein emb|CAB45811.1; supported by cDNA: gi_16604632_gb_AY059761.1_ which likely contains two unspliced introns.	0.0416987	0.485222		0.575084	1.01861	1	0.669954	0.000165379		3.05476e-05	3.797e-08	1
245244_at	At1g44350	IAA-amino acid hydrolase, putative similar to IAA-amino acid hydrolase GI:3421384 from [Arabidopsis thaliana]	0.351135	-0.25118		1.2108	0.608481	1	0.0130704	0.0616997		1.0891e-07	0.000219136	1
245247_at	At4g17230	scarecrow-like 13 (SCL13) ; supported by cDNA: gi_16930432_gb_AF419570.1_AF419570	0.333039	0.0750875		1.0213	0.763347	1	0.00473448	0.463135		5.983e-08	2.05136e-06	1
245250_at	At4g17490	ethylene responsive element binding factor-like protein (AtERF6) ; supported by cDNA: gi_3298497_dbj_AB013301.1_AB013301	0.170008	0.741613		0.59832	1.16993	1	0.0803816	9.1277e-07		1.06163e-05	2.93e-09	1
245252_at	At4g17500	ethylene responsive element binding factor 1 (frameshift !) ; supported by cDNA: gi_3434966_dbj_AB008103.1_AB008103	1.1419	0.531283		1.13124	0.520628	1	2.0858e-07	0.000688074		2.3406e-07	0.00081482	1
245262_at	At4g16563	predicted protein ; supported by cDNA: gi_15809799_gb_AY054167.1_	-1.06751	-0.439403		-0.295768	0.332341	1	1.23e-09	5.22491e-05		0.0017793	0.000699244	1
245318_at	At4g16985	Expressed protein ; supported by full-length cDNA: Ceres: 30087.	-1.12768	-0.882924		-0.00223108	0.242521	1	2.4168e-05	0.000268895		0.99048	0.20772	1
245329_at	At4g14365	Expressed protein ; supported by full-length cDNA: Ceres: 37809.	1.38505	-0.188235		1.5629	-0.0103831	1	5.1266e-07	0.260755		1.1651e-07	0.949386	1
245335_at	At4g16160	pore protein homolog ;supported by full-length cDNA: Ceres:5714.	1.04075	-0.589562		0.95401	-0.676302	1	2.83017e-05	0.00402963		6.88899e-05	0.0014755	1
245346_at	At4g17090	putative beta-amylase ;supported by full-length cDNA: Ceres:36882.	-1.02672	-0.318562		-0.688108	0.0200464	1	2.2206e-07	0.0123497		2.22119e-05	0.859509	1
245393_at	At4g16260	beta-1,3-glucanase class I precursor ;supported by full-length cDNA: Ceres:3176.	0.570247	1.06384		-0.114615	0.378973	1	0.00573789	2.76179e-05		0.524236	0.0484432	1
245401_at	At4g17670	hypothetical protein ;supported by full-length cDNA: Ceres:6709.	-0.0286875	-0.00362757		1.09347	1.11853	1	0.744235	0.96703		3.89e-09	2.89e-09	1
245410_at	At4g17220	putative protein	0.578306	1.0677		-0.503897	-0.0145054	1	0.000178255	2.0941e-07		0.000611531	0.901486	1
245463_at	At4g17030	allergen like protein	-1.42692	-0.41948		-0.894203	0.113242	1	3.515e-08	0.00706729		9.35935e-06	0.410052	1
245465_at	At4g16590	cellulose synthase like protein	-1.31327	-1.85471		-0.431958	-0.973389	1	0.000145747	3.90387e-06		0.113231	0.00189095	1
245479_at	At4g16140	extensin like protein	-0.393428	-1.20737		0.36555	-0.448394	1	0.0358646	4.82704e-06		0.0489154	0.0191576	1
245523_at	At4g15910	drought-induced protein like	1.12513	0.48648		0.445072	-0.193578	1	5.14e-09	9.45676e-05		0.000220541	0.0505813	1
245524_at	At4g15920	cytochrome c oxidoreductase like protein	-1.15916	-0.461019		-0.766176	-0.068031	1	7.66827e-06	0.0166103		0.000472285	0.694712	1
245554_at	At4g15380	cytochrome P450 like protein	0.498405	1.21173		-0.479393	0.233936	1	0.000596672	3.609e-08		0.000827061	0.0581478	1
245586_at	At4g14980	hypothetical protein	0.627607	-0.55412		1.6514	0.469673	1	0.00380886	0.00855298		2.6977e-07	0.021443	1
245607_at	At4g14330	kinesin like protein	0.471739	1.12869		-0.241313	0.415637	1	0.0014347	1.6987e-07		0.0630061	0.00365223	1
245624_at	At4g14090	glucosyltransferase like protein	-0.997074	-0.189408		-1.16681	-0.359143	1	3.34e-08	0.0604022		4.38e-09	0.00166447	1
245627_at	At1g56600	water stress-induced protein, putative similar to water stress-induced protein GI:454879 from [Oryza sativa]; supported by cDNA: gi_15215761_gb_AY050410.1_	0.222539	-1.26196		1.7367	0.252201	1	0.202188	2.32706e-06		4.807e-08	0.151607	1
245628_at	At1g56650	anthocyanin2, putative similar to anthocyanin2 (An2) GI:7673088 from [Petunia integrifolia]; supported by cDNA: gi_3941507_gb_AF062908.1_AF062908	0.81746	0.511231		-0.720966	-1.02719	1	3.69153e-05	0.00239279		0.000129071	3.0545e-06	1
245658_at	At1g28270	hypothetical protein predicted by genemark.hmm	-0.782025	0.289663		-1.02871	0.0429836	1	8.08e-08	0.00228334		2.36e-09	0.590585	1
245663_at	At1g28170	steroid sulfotransferase, putative similar to steroid sulfotransferase 3 GI:3420008 from [Brassica napus]	0.524447	1.99382		-0.814285	0.65509	1	0.00488138	3.99e-09		0.000136102	0.000938025	1
245668_at	At1g28330	dormancy-associated protein, putative similar to dormancy-associated protein GI:2995990 from [Arabidopsis thaliana]; supported by cDNA: gi_14335095_gb_AY037227.1_	1.25892	1.22662		0.677781	0.64548	1	3.5041e-07	4.8022e-07		0.000277931	0.000429824	1
245669_at	At1g28300	hypothetical protein contains similarity to C-ABI3 protein GI:5578746 from [Daucus carota]; supported by cDNA: gi_15987515_gb_AF400123.1_AF400123	0.288432	1.18113		-0.536361	0.356336	1	0.0136121	1.345e-08		0.000120529	0.00362475	1
245676_at	At1g56670	nodule-specific protein, putative similar to early nodule-specific protein GI:3328240 from [Medicago truncatula]	-0.319925	0.386963		0.42594	1.13283	1	0.0490901	0.0206823		0.0123361	2.20141e-06	1
245688_at	At1g28290	prolin-rich protein, putative similar to prolin-rich protein GI:21045 from [Phaseolus vulgaris]	1.07411	1.30288		0.112015	0.340778	1	1.3334e-07	1.149e-08		0.33252	0.00849572	1
245703_at	At5g04380	S-adenosyl-L-methionine:salicylic acid carboxyl methyltransferase-like protein	1.26865	-0.724379		0.793114	-1.19991	1	0.000321656	0.0174228		0.0105117	0.000525214	1
245731_at	At1g73500	MAP kinase, putative similar to MAP kinase kinase 5 GI:3219273 from [Arabidopsis thaliana];supported by full-length cDNA: Ceres:112118.	1.13358	0.384751		1.00903	0.260197	1	5.481e-08	0.00343136		2.338e-07	0.0324308	1
245734_at	At1g73480	lysophospholipase homolog, putative similar to lysophospholipase homolog GI:2801536 from [Oryza sativa]; supported by cDNA: gi_15028212_gb_AY045929.1_	0.530752	-0.632163		1.01338	-0.149533	1	0.00140048	0.000321854		2.43928e-06	0.283635	1
245736_at	At1g73330	Dr4(protease inhibitor) identical to Dr4 GI:469114 from [Arabidopsis thaliana]; supported by cDNA: gi_13877842_gb_AF370184.1_AF370184	1.40219	0.0811915		-0.295004	-1.616	1	7.5552e-07	0.636336		0.100698	1.3393e-07	1
245757_at	At1g35140	phosphate-induced (phi-1) protein, putative similar to phi-1 GB:BAA33810 GI:3759184 from [Nicotiana tabacum];supported by full-length cDNA: Ceres:118937.	-0.0937013	0.0281775		3.47999	3.60187	1	0.576311	0.865873		0	0	1
245765_at	At1g33600	hypothetical protein similar to putative disease resistance protein GB:AAC14512 GI:2739389 from [Arabidopsis thaliana]	0.0996094	-0.45614		1.4787	0.922947	1	0.587793	0.0233864		8.8674e-07	0.000143972	1
245768_at	At1g33590	hypothetical protein similar to putative disease resistance protein GB:AAC14512 GI:2739389 from [Arabidopsis thaliana];supported by full-length cDNA: Ceres:105146.	1.20935	-0.408828		2.12397	0.505788	1	5.941e-08	0.00368941		3e-11	0.000722671	1
245771_at	At1g30250	hypothetical protein predicted by genemark.hmm	0.0230728	-1.10254		0.943581	-0.18203	1	0.838409	9.037e-08		6.1066e-07	0.123247	1
245776_at	At1g30260	hypothetical protein predicted by genscan+; supported by cDNA: gi_16323183_gb_AY057696.1_	0.636033	-0.848979		1.51611	0.0311009	1	6.49106e-05	2.88783e-06		2.1e-09	0.789066	1
245821_at	At1g26270	hypothetical protein similar to putative ubiquitin GI:4415931 from [Arabidopsis thaliana]; supported by cDNA: gi_14334681_gb_AY035014.1_	0.407654	0.5465		1.41037	1.54922	1	0.000199678	1.01413e-05		7e-11	2e-11	1
245905_at	At5g11090	putative protein predicted proteins, Arabidopsis thaliana;supported by full-length cDNA: Ceres:32958.	0.303298	-0.116588		1.24962	0.829738	1	0.0036706	0.203044		7.9e-10	1.5641e-07	1
245928_s_at	At5g24780	vegetative storage protein Vsp1 ;supported by full-length cDNA: Ceres:32606.	2.42016	0.883855		1.39005	-0.14625	1	0.00151722	0.174427		0.0409189	0.816365	1
245945_at	At5g19560	putative protein various predicted proteins, Arabidopsis thaliana	0.115163	0.826791		1.04491	1.75654	1	0.306677	2.22343e-06		1.3321e-07	1.5e-10	1
245951_at	At5g19550	aspartate aminotransferase Asp2 ; supported by cDNA: gi_693689_gb_U15033.1_ATU15033	0.0996887	0.158448		1.39213	1.45089	1	0.239328	0.0709199		7e-11	4e-11	1
245976_at	At5g13080	WRKY-like protein WRKY DNA binding protein - Solanum tuberosum, EMBL:AJ278507	1.00025	0.195973		0.773412	-0.0308665	1	3.2737e-07	0.101291		6.6261e-06	0.786537	1
245993_at	At5g20700	putative protein predicted proteins, Arabidopsis thaliana	-1.31069	-1.44413		-0.250663	-0.384105	1	1.174e-08	3.31e-09		0.0425373	0.00411836	1
246001_at	At5g20790	putative protein predicted protein, Arabidopsis thaliana;supported by full-length cDNA: Ceres:267031.	1.04728	-0.0918783		0.231776	-0.907383	1	6.018e-08	0.383455		0.0393808	3.5598e-07	1
246004_at	At5g20630	germin-like protein ; supported by cDNA: gi_14517363_gb_AY039516.1_	-0.792155	-1.41739		0.220676	-0.404561	1	0.00364222	2.1039e-05		0.349146	0.0973311	1
246011_at	At5g08330	putative protein auxin-induced basic helix-loop-helix transcription factor, Gossypium hirsutum, EMBL:AF165924; supported by cDNA: gi_15724267_gb_AF412074.1_AF412074	-0.437446	-0.0533044		0.833392	1.21753	1	0.0173832	0.747742		0.0001471	2.67991e-06	1
246018_at	At5g10695	Expressed protein ; supported by full-length cDNA: Ceres: 103171.	0.544774	1.0923		0.829219	1.37675	1	0.00155307	1.61264e-06		3.39764e-05	9.765e-08	1
246071_at	At5g20150	ids4-like protein ids-4 protein - Hordeum vulgare, PIR:T05905;supported by full-length cDNA: Ceres:32843.	0.667593	-0.364063		1.57861	0.546951	1	0.000427919	0.0258588		3.151e-08	0.00215695	1
246095_at	At5g19310	homeotic gene regulator - like protein homeotic gene regulator, mouse, PIR:I53078	1.50112	1.44828		0.213821	0.160983	1	1.7055e-07	2.6507e-07		0.20022	0.328739	1
246099_at	At5g20230	blue copper binding protein ;supported by full-length cDNA: Ceres:7767.	1.20825	0.41357		1.17861	0.383929	1	8.673e-08	0.00416557		1.1828e-07	0.00679285	1
246183_at	At5g20940	beta-glucosidase - like protein beta-glucosidase, common nasturtium, PIR:T10521	1.07596	0.0972246		0.344316	-0.634423	1	3.58476e-06	0.519898		0.0345902	0.000703173	1
246200_at	At4g37240	putative protein ;supported by full-length cDNA: Ceres:16131.	0.392325	0.832901		1.57725	2.01782	1	0.000194689	4.106e-08		1e-11	0	1
246215_at	At4g37180	putative cytoskeletal protein ; supported by cDNA: gi_1732508_gb_U62741.1_ATU62741	0.659561	-0.0626699		1.33172	0.609488	1	3.68328e-06	0.499958		5.4e-10	8.91935e-06	1
246239_at	At4g36790	putative protein	0.44849	1.00801		-0.112387	0.447129	1	0.000181055	1.794e-08		0.229079	0.000186286	1
246253_at	At4g37260	myb-related protein	-0.0537904	0.268208		0.817173	1.13917	1	0.619476	0.0237702		1.91185e-06	3.291e-08	1
246270_at	At4g36500	putative protein	0.8214	-0.843719		2.13349	0.46837	1	0.000295278	0.000231183		5.48e-09	0.0166855	1
246272_at	At4g37150	hydroxynitrile lyase like protein	1.3939	0.570878		0.457206	-0.365816	1	9.5e-10	4.53146e-05		0.000378106	0.00231699	1
246275_at	At4g36540	putative protein ; supported by full-length cDNA: Ceres: 123997.	-1.22284	-1.5238		0.614107	0.313141	1	7.7557e-07	5.17e-08		0.000896901	0.050922	1
246289_at	At3g56880	putative protein predicted protein At2g41010 - Arabidopsis thaliana, EMBL:AC004261;supported by full-length cDNA: Ceres:39584.	0.457279	0.0829343		1.07907	0.704721	1	0.00111465	0.472351		1.358e-07	1.91584e-05	1
246299_at	At3g51810	embryonic abundant protein AtEm1	2.30463	-2.08671		2.35962	-2.03172	1	0.0069025	0.0125115		0.00593705	0.0145236	1
246340_s_at	At3g44860	AtPP -like protein AtPP protein, Brassica napus, EMBL:BNA245479; supported by cDNA: gi_15293070_gb_AY050969.1_	0.322939	0.890834		0.947408	1.5153	1	0.0362839	1.60786e-05		8.21861e-06	2.937e-08	1
246380_at	At1g57750	cytochrome P450, putative similar to cytochrome P450 GI:4688670 from [Catharanthus roseus]; supported by cDNA: gi_16930512_gb_AF419610.1_AF419610	-3.17002	-2.58505		0.0113795	0.596353	1	2.6142e-07	2.94829e-06		0.974368	0.108317	1
246403_at	At1g57590	pectinacetylesterase precursor, putative similar to pectinacetylesterase precursor GI:1431629 from [Vigna radiata]	-0.547989	0.587673		-1.1076	0.0280625	1	2.71935e-05	1.28986e-05		6e-09	0.760463	1
246425_at	At5g17420	cellulose synthase catalytic subunit (IRX3) ; supported by cDNA: gi_4886755_gb_AF088917.1_AF088917	-1.11468	-0.26505		-0.344519	0.505112	1	1.2423e-07	0.0370694		0.00961046	0.000603615	1
246497_at	At5g16220	putative protein hypothetical proteins - Arabidopsis thaliana	-1.1462	-0.794104		-0.134436	0.217657	1	6.192e-08	5.03835e-06		0.249899	0.0722012	1
246512_at	At5g15630	putative phytochelatin synthetase putative phytochelatin synthetase - Arabidopsis thaliana, EMBL:AJ006787	-1.11866	-0.685692		-0.327558	0.105409	1	2.438e-08	8.70742e-06		0.00603823	0.316995	1
246557_at	At5g15510	putative protein hypothetical protein TEL3N.1 - Arabidopsis thaliana, EMBL:AC067753	0.398674	1.12784		0.105832	0.834999	1	0.00196512	3.471e-08		0.331872	1.38821e-06	1
246582_at	At1g31750	hypothetical protein predicted by genemark.hmm; supported by full-length cDNA: Ceres: 144447.	1.04226	0.213302		0.447833	-0.381126	1	4.88522e-06	0.167626		0.00847878	0.0208554	1
246596_at	At5g14740	CARBONIC ANHYDRASE 2 ; supported by cDNA: gi_13265565_gb_AF324712.2_AF324712	-0.601862	-1.75718		1.2208	0.0654779	1	5.69447e-05	1.2e-10		1.456e-08	0.548598	1
246624_at	At1g48910	flavin-containing monooxygenase, putative similar to flavin-containing monooxygenase 4 GI:31429 from [Homo sapiens]	1.06415	0.417993		0.623424	-0.022728	1	1.6536e-07	0.0022626		6.92866e-05	0.842831	1
246781_at	At5g27350	sugar transporter-like protein putative sugar transporter (SUGTL2) - Arabidopsis thaliana, EMBL:AJ249968; supported by cDNA: gi_15294181_gb_AF410282.1_AF410282	-0.489036	-1.50304		0.516165	-0.497843	1	0.0187418	9.9467e-07		0.0140232	0.0170621	1
246841_at	At5g26696	nectarin - like protein nectarin I precursor, Nicotiana plumbaginifolia, EMBL:AF132671; supported by full-length cDNA: Ceres: 14379.	-0.948146	0.232751		-1.25118	-0.0702852	1	3.77787e-06	0.0957329		1.3827e-07	0.598339	1
246854_at	At5g26200	mitochondrial carrier - like protein mitochondrial carrier protein, Ribes nigrum, EMBL:RNI7580;supported by full-length cDNA: Ceres:6836.	0.0735205	1.14901		2.86593	3.94142	1	0.56506	2.296e-07		0	0	1
246858_at	At5g25930	receptor-like protein kinase - like receptor-like protein kinase 5, Arabidopsis thaliana, PIR:S27756	1.02343	0.442758		0.784624	0.203949	1	4.1779e-07	0.00193552		9.09403e-06	0.102252	1
246880_s_at	At5g25980	myrosinase TGG2 ; supported by cDNA: gi_13507564_gb_AF360348.1_AF360348	-0.361294	-1.12779		1.28926	0.522767	1	0.0859665	4.67222e-05		1.13751e-05	0.0181308	1
246919_at	At5g25460	putative protein hypothetical protein - Ricinus communis, EMBL:Z81012;supported by full-length cDNA: Ceres:1351.	-2.28724	-2.07227		-0.376476	-0.1615	1	1.5e-10	5.5e-10		0.0181016	0.270877	1
246922_at	At5g25110	serine/threonine protein kinase-like protein several serine/threonine protein kinases - different species; supported by cDNA: gi_15215663_gb_AY050360.1_	0.518516	1.03769		-0.380937	0.138234	1	0.00489072	1.00277e-05		0.0280912	0.389694	1
246924_at	At5g25060	putative protein KIAA0332 - Homo sapiens, EMBL:AB002330; supported by cDNA: gi_13430599_gb_AF360212.1_AF360212	1.0429	1.05073		0.216543	0.224382	1	4.524e-07	4.1318e-07		0.0918033	0.0817116	1
246939_at	At5g25390	AP2 domain containing protein AP2 domain containing protein RAP2.4 - Arabidopsis thaliana, EMBL:AF003097	-1.35549	-0.561046		-0.185442	0.608999	1	6.666e-08	0.00084995		0.185593	0.000422758	1
246972_s_at	At5g24950	cytochrome P-450-like protein cytochrome P-450LXXIA1 - Persea americana (avocado), EMBL:M32885	1.21607	0.164863		0.265169	-0.786038	1	4.1442e-07	0.253879		0.0761742	5.48251e-05	1
246987_at	At5g67300	myb-related protein, 33.3K (pir |S71284) ;supported by full-length cDNA: Ceres:33763.	-0.462501	-0.405971		1.04292	1.09945	1	0.00613777	0.0134318		3.89638e-06	2.12602e-06	1
246988_at	At5g67340	putative protein strong similarity to unknown protein (pir||T00518)	0.25509	-0.171159		1.01355	0.587301	1	0.0361648	0.142577		2.3391e-07	0.000101883	1
246996_at	At5g67420	putative protein similar to unknown protein (emb|CAB62102.1);supported by full-length cDNA: Ceres:40250.	-0.0469505	-1.5221		1.79787	0.322719	1	0.817251	2.15981e-06		2.9719e-07	0.127627	1
247005_at	At5g67520	adenylylsulfate kinase-like protein ;supported by full-length cDNA: Ceres:125039.	-0.249123	1.11816		-0.828161	0.539126	1	0.0721994	4.4635e-07		1.40658e-05	0.000859092	1
247024_at	At5g66985	Expressed protein ; supported by full-length cDNA: Ceres: 4410.	0.294983	0.399028		4.25605	4.36009	1	0.0570271	0.0139789		0	0	1
247041_at	At5g67180	floral homeotic protein apetala2-like ;supported by full-length cDNA: Ceres:4623.	-0.208393	1.08765		0.934909	2.23095	1	0.148002	1.27341e-06		7.20096e-06	1.3e-10	1
247056_at	At5g66750	SWI2/SNF2-like protein (gb|AAD28303.1)	0.554142	1.03246		0.179501	0.657817	1	3.23409e-05	2.134e-08		0.0733486	5.04077e-06	1
247061_at	At5g66780	putative protein similar to unknown protein (pir |T09249); supported by cDNA: gi_15081693_gb_AY048239.1_	2.35567	0.237557		1.51157	-0.606539	1	5.406e-08	0.314545		1.0476e-05	0.0184094	1
247095_at	At5g66400	dehydrin RAB18-like protein (sp P30185) ; supported by cDNA: gi_16226664_gb_AF428458.1_AF428458	2.52354	-0.23128		1.80323	-0.951585	1	5.23768e-05	0.609732		0.00111716	0.049472	1
247128_at	At5g66110	atfp6-like protein	1.06145	-0.0142565		0.542775	-0.532934	1	5.78498e-05	0.940677		0.0118793	0.0131775	1
247137_at	At5g66210	calcium-dependent protein kinase ;supported by full-length cDNA: Ceres:18901.	0.089911	-0.536991		1.24109	0.614186	1	0.440582	0.000305287		2.599e-08	8.59367e-05	1
247151_at	At5g65640	unknown protein ;supported by full-length cDNA: Ceres:13267.	0.234568	-0.242774		1.36427	0.88693	1	0.0832465	0.0740441		2.976e-08	5.38139e-06	1
247162_at	At5g65730	xyloglucan endo-transglycosylase-like protein ;supported by full-length cDNA: Ceres:12301.	-3.7604	-2.68111		-0.725421	0.353874	1	2.2e-10	1.921e-08		0.00880955	0.160702	1
247177_at	At5g65300	unknown protein ; supported by cDNA: gi_13877834_gb_AF370180.1_AF370180	0.211534	-0.415454		1.01458	0.387592	1	0.0661152	0.00153254		1.4643e-07	0.00258221	1
247187_at	At5g65490	putative protein similar to unknown protein (dbj BAA75199.1)	0.549581	1.00664		0.252882	0.70994	1	1.43952e-06	6.8e-10		0.00264233	6.35e-08	1
247189_at	At5g65390	unknown protein ;supported by full-length cDNA: Ceres:108595.	-1.02482	0.0161665		-0.473137	0.567847	1	7.59e-09	0.851946		6.64106e-05	9.77798e-06	1
247191_at	At5g65310	homeobox-leucine zipper protein ATHB-5 (HD-zip protein ATHB-5) (sp|P46667) ; supported by cDNA: gi_13358240_gb_AF325054.2_AF325054	-0.462514	-1.33323		0.302749	-0.567967	1	0.00151459	1.765e-08		0.0223431	0.000267409	1
247264_at	At5g64530	putative protein contains similarity to NAM (no apical meristem)	0.658609	0.0370332		1.30359	0.682009	1	0.000789058	0.814675		6.9228e-07	0.000588091	1
247280_at	At5g64260	phi-1-like protein ;supported by full-length cDNA: Ceres:37357.	0.919785	-0.243538		1.98878	0.825454	1	1.68928e-05	0.114656		1.37e-09	5.22307e-05	1
247304_at	At5g63850	amino acid transporter AAP4 (pir||S51169) ;supported by full-length cDNA: Ceres:116681.	-0.765402	-1.01966		-0.0887284	-0.342989	1	1.5337e-07	3.92e-09		0.288484	0.000764957	1
247348_at	At5g63810	beta-galactosidase (emb CAB64746.1)	0.742932	1.15013		0.112075	0.519272	1	5.141e-07	2e-09		0.214355	2.94829e-05	1
247359_at	At5g63560	acyltransferase-like protein ;supported by full-length cDNA: Ceres:157547.	1.06046	-1.93596		0.353379	-2.64304	1	0.0310523	0.000621867		0.438301	3.26032e-05	1
247370_at	At5g63320	putative protein similar to unknown protein (gb AAC55944.1)	1.21396	1.02419		0.182387	-0.00738253	1	7.3666e-07	5.29638e-06		0.229267	0.960151	1
247431_at	At5g62520	putative protein similar to unknown protein (pir||T07711);supported by full-length cDNA: Ceres:23920.	-0.190786	-0.366018		4.15967	3.98444	1	0.153824	0.0117246		0	0	1
247432_at	At5g62500	microtubule-associated protein EB1-like protein ;supported by full-length cDNA: Ceres:112876.	0.6	1.18201		-0.176913	0.405096	1	0.000123121	5.738e-08		0.145505	0.00328795	1
247437_at	At5g62490	AtHVA22b-like protein ; supported by cDNA: gi_4884933_gb_AF141660.1_AF141660	1.23664	-1.00198		1.11796	-1.12067	1	0.000585325	0.0030441		0.00133932	0.00131399	1
247478_at	At5g62360	DC1.2 homologue - like protein DC1.2 homologue, Nicotiana tabacum, EMBL:AB009888	-1.91459	-0.976292		0.43855	1.37685	1	1.66e-09	6.79919e-06		0.00773587	1.1583e-07	1
247493_at	At5g61900	copine - like protein copine I, Homo sapiens, EMBL:HSU83246;supported by full-length cDNA: Ceres:146738.	0.102037	-0.723139		1.12925	0.304069	1	0.357457	8.79823e-06		4.309e-08	0.0131062	1
247511_at	At5g62040	Fdr1 Cen - like protein Fdr1, Oryza sativa, EMBL:AF159883	0.80331	1.09725		0.0506409	0.344576	1	0.00127792	7.90852e-05		0.804454	0.107802	1
247524_at	At5g61440	thioredoxin-like 3 ; supported by cDNA: gi_4973259_gb_AF144389.1_AF144389	0.152141	0.156658		1.43172	1.43624	1	0.149502	0.138634		7.6e-10	7.3e-10	1
247540_at	At5g61590	ethylene responsive element binding factor - like ethylene responsive element binding factor 5, Arabidopsis thaliana, SWISSPROT:ERF5_ARATH;supported by full-length cDNA: Ceres:19893.	0.772426	0.0430125		1.04654	0.317127	1	9.6735e-07	0.655908		2.257e-08	0.00463132	1
247567_at	At5g61190	putative protein various predicted proteins, Arabidopsis thaliana	0.724529	1.16837		0.168441	0.612282	1	1.2681e-06	3.17e-09		0.0841664	8.65758e-06	1
247582_at	At5g60760	putative protein various predicted proteins, Arabidopsis thaliana	1.5014	0.228458		0.865524	-0.407422	1	2.1337e-07	0.180282		9.95916e-05	0.0246232	1
247585_at	At5g60680	putative protein predicted proteins, Arabidopsis thaliana;supported by full-length cDNA: Ceres:16638.	0.569792	-0.207004		1.36737	0.590569	1	1.47812e-06	0.0123475		2e-11	9.6899e-07	1
247601_at	At5g60850	zinc finger protein OBP4 - like zinc finger protein OBP4, Arabidopsis thaliana, EMBL:AF155817;supported by full-length cDNA: Ceres:19080.	-0.74406	-1.17354		0.385593	-0.043891	1	5.71743e-06	2.315e-08		0.00266773	0.685534	1
247603_at	At5g60930	microtubule-associated motor - like microtubule-associated motor KIF4 , Mus musculus, PIR:A54803	0.692172	1.10632		0.0841285	0.49828	1	7.95199e-06	2.852e-08		0.422027	0.000226232	1
247638_at	At5g60490	arabinogalactan protein - like arabinogalactan protein Pop14A9, Populus alba x Populus tremula, EMBL:AF183809;supported by full-length cDNA: Ceres:15239.	-1.57506	-1.3254		-0.0297871	0.219872	1	1.8463e-07	1.47556e-06		0.861839	0.211607	1
247648_at	At5g60020	laccase - like protein laccase LAC2-4, Liriodendron tulipifera, EMBL:LTU73106	-1.34796	-0.619422		-0.405537	0.323005	1	2.0152e-07	0.000745825		0.0140466	0.0424113	1
247649_at	At5g60030	KED - like protein KED, Nicotiana tabacum, EMBL:AB009883	0.75522	1.45488		-0.040125	0.659535	1	0.00179122	3.17556e-06		0.841591	0.00472225	1
247693_at	At5g59730	putative protein leucine zipper-containing protein, Lycopersicon esculentum, PIR:S21495; supported by cDNA: gi_14334437_gb_AY034910.1_	0.726177	0.0527318		1.30194	0.628492	1	2.59426e-05	0.664648		2.666e-08	0.000111689	1
247704_at	At5g59515	Expressed protein ; supported by full-length cDNA: Ceres: 157709.	-1.09219	-0.836553		-0.0791362	0.176496	1	4.78e-09	1.4383e-07		0.380803	0.0629691	1
247758_at	At5g59120	subtilisin-like serine protease contains similarity to prepro-cucumisin GI:807698 from [Cucumis melo]; non-consensus AA acceptor site at exon 6	0.176075	1.28488		-0.5503	0.558505	1	0.12999	1.076e-08		0.000178462	0.000155211	1
247760_at	At5g59130	subtilisin-like serine protease contains similarity to prepro-cucumisin GI:807698 from [Cucumis melo]	-1.16487	-1.09215		-0.328757	-0.256031	1	2.86e-09	6.66e-09		0.00250268	0.0126317	1
247765_at	At5g58860	cytochrome P450 CYP86A1	0.544792	-1.17111		0.440341	-1.27556	1	0.0255904	9.58779e-05		0.0632062	4.07049e-05	1
247782_at	At5g58790	putative protein predicted RNA binding proteins, Arabidopsis thaliana and other sp.	0.160964	1.08619		-0.0341506	0.891078	1	0.173643	1.2561e-07		0.765591	1.38082e-06	1
247794_at	At5g58670	phosphoinositide specific phospholipase C ; supported by cDNA: gi_1526413_dbj_D38544.1_ATHATPLC1	0.19061	-0.115794		1.02324	0.716831	1	0.167028	0.391016		1.63073e-06	7.74675e-05	1
247841_at	At5g58040	putative protein predicted proteins, Drosophila melanogaster and Arabidopsis thaliana	0.615493	1.0722		0.0439783	0.50068	1	1.54917e-05	2.071e-08		0.654409	0.000127232	1
247866_at	At5g57550	endoxyloglucan transferase (gb|AAD45127.1) ; supported by cDNA: gi_1244751_gb_U43485.1_ATU43485	2.59755	-2.59665		2.69718	-2.49702	1	0.0121629	0.0121871		0.00977031	0.0151568	1
247880_at	At5g57780	putative protein similar to unknown protein (emb CAB79759.1)	-0.31641	-1.00871		0.587223	-0.105082	1	0.0157258	4.3178e-07		0.000157892	0.377664	1
247882_at	At5g57785	Expressed protein ; supported by full-length cDNA: Ceres: 267411.	-1.25538	-0.525818		-0.565963	0.163594	1	3.2525e-07	0.00211379		0.00119844	0.262794	1
247904_at	At5g57390	putative protein contains similarity to unknown protein (gb|AAD30633.1)	0.437206	-0.571308		1.27638	0.267866	1	0.0581852	0.0173493		2.98786e-05	0.227178	1
247921_at	At5g57660	CONSTANS-like B-box zinc finger protein-like ;supported by full-length cDNA: Ceres:6639.	-0.139338	-1.14753		0.407956	-0.600238	1	0.144918	3.8e-09		0.000467432	1.02894e-05	1
247925_at	At5g57560	TCH4 protein (gb|AAA92363.1) ; supported by cDNA: gi_14194112_gb_AF367262.1_AF367262	0.0814835	0.109023		1.9579	1.98544	1	0.640016	0.532755		1.416e-08	1.182e-08	1
247939_at	At5g57160	putative protein contains similarity to DNA ligase	0.797984	1.0131		0.069057	0.284174	1	3.2955e-07	1.647e-08		0.451892	0.00653965	1
247946_at	At5g57180	putative protein similar to unknown protein (pir||T04254); supported by cDNA: gi_13937150_gb_AF372929.1_AF372929	0.176208	1.3193		-0.802411	0.340679	1	0.22506	1.5658e-07		4.5405e-05	0.0277088	1
247951_at	At5g57240	oxysterol-binding protein-like	1.11167	0.581901		0.22118	-0.308589	1	6.161e-08	9.65323e-05		0.0608662	0.012948	1
248028_at	At5g55620	putative protein similar to unknown protein (gb|AAF04428.1);supported by full-length cDNA: Ceres:27668.	0.27968	-1.07868		0.64546	-0.712897	1	0.181647	8.638e-05		0.00581863	0.00295432	1
248036_at	At5g55915	nucleolar protein-like	0.737716	1.44867		-0.392285	0.318667	1	0.000148537	7.648e-08		0.0163098	0.0438011	1
248057_at	At5g55520	putative protein strong similarity to unknown protein (pir||T08932)	0.547346	1.17946		0.105195	0.737313	1	0.0013114	5.3007e-07		0.455901	9.36398e-05	1
248076_at	At5g55750	unknown protein	0.937219	-1.28913		0.503179	-1.72317	1	0.00045723	2.07066e-05		0.0288742	7.7698e-07	1
248096_at	At5g55240	embryo-specific protein 1; Ca2+-binding EF-hand protein-like	0.513492	-1.25347		1.24218	-0.524781	1	0.0147949	8.39599e-06		9.27619e-06	0.0131136	1
248121_at	At5g54690	putative protein contains similarity to unknown protein (gb|AAF26170.1)	-1.4021	-0.528325		-0.338304	0.53547	1	3.793e-08	0.00126618		0.0222469	0.00113779	1
248154_at	At5g54400	putative protein strong similarity to unknown protein (gb AAF35419.1)	-0.11354	1.01179		-0.77019	0.355138	1	0.210753	1.135e-08		3.5156e-07	0.00105298	1
248173_at	At5g54580	putative protein contains similarity to RNA-binding protein; supported by full-length cDNA: Ceres: 14044.	-1.10674	-0.678		-0.121085	0.307657	1	1.6513e-07	4.40762e-05		0.318183	0.0196595	1
248185_at	At5g54060	flavonol 3-O-glucosyltransferase-like	-1.08836	-0.178516		-0.769113	0.140729	1	1.402e-08	0.0800977		1.04457e-06	0.159193	1
248186_at	At5g53880	unknown protein ;supported by full-length cDNA: Ceres:31129.	0.370905	1.08349		-0.0562183	0.656369	1	0.0947186	0.000121582		0.790004	0.0067346	1
248190_at	At5g54120	unknown protein	-0.85379	-1.14082		0.164657	-0.122378	1	1.213e-07	2.94e-09		0.0823149	0.186092	1
248199_at	At5g54170	membrane related protein-like ;supported by full-length cDNA: Ceres:37644.	-0.162084	-0.823234		1.54438	0.883225	1	0.0589874	4.858e-08		1e-11	1.981e-08	1
248205_at	At5g54300	cotton fiber expressed protein 1-like protein	0.270845	-0.379315		1.17867	0.528511	1	0.113151	0.032798		3.34043e-06	0.00523007	1
248218_at	At5g53710	unknown protein ;supported by full-length cDNA: Ceres:534.	0.233078	-0.185186		1.01938	0.60112	1	0.0879842	0.167234		1.22212e-06	0.00031329	1
248228_at	At5g53800	unknown protein ;supported by full-length cDNA: Ceres:253359.	0.820886	1.00512		0.191973	0.376208	1	2.47e-08	1.77e-09		0.0219833	0.000173259	1
248246_at	At5g53200	putative protein contains similarity to MYB family transcription factor	-0.027994	1.1022		-0.0353847	1.09481	1	0.823243	3.2043e-07		0.777792	3.4781e-07	1
248252_at	At5g53250	putative protein similar to unknown protein (emb|CAB71094.1)	-1.27639	-0.930698		0.300444	0.646134	1	5.849e-08	2.67401e-06		0.029574	0.000128261	1
248267_at	At5g53460	NADH-dependent glutamate synthase	0.79867	-0.270963		1.15186	0.0822247	1	2.772e-07	0.00810442		2.6e-09	0.36623	1
248327_at	At5g52750	putative protein similar to unknown protein (emb|CAA71173.1);supported by full-length cDNA: Ceres:19542.	2.32098	0.580131		1.39235	-0.348501	1	7e-11	0.000739736		5.869e-08	0.0220008	1
248332_at	At5g52640	heat-shock protein ; supported by cDNA: gi_166769_gb_M62984.1_ATHHSP83	0.666877	0.352125		1.24924	0.934485	1	3.70345e-05	0.00755513		2.355e-08	8.5799e-07	1
248337_at	At5g52310	low-temperature-induced protein 78 (sp|Q06738) ; supported by cDNA: gi_348691_gb_L22567.1_ATHCOR78A	0.728032	0.566411		1.25947	1.09785	1	4.59323e-06	6.6887e-05		5.44e-09	3.204e-08	1
248352_at	At5g52300	low-temperature-induced 65 kD protein (sp|Q04980)	1.56936	0.753946		0.355974	-0.459442	1	4.79839e-05	0.0151853		0.213288	0.114458	1
248353_at	At5g52320	cytochrome P450	-1.06309	-0.730736		0.955805	1.28816	1	0.000482678	0.00783072		0.00117141	8.10208e-05	1
248365_at	At5g52500	putative protein strong similarity to unknown protein (emb|CAB68146.1)	-0.189073	1.20112		-1.35588	0.0343111	1	0.0861464	1.093e-08		2.24e-09	0.742793	1
248382_at	At5g51890	peroxidase	-2.26499	-1.35597		-0.450714	0.458306	1	2.621e-08	1.1998e-05		0.0467448	0.0436283	1
248428_at	At5g51760	protein phosphatase-2C; PP2C-like protein	0.624132	0.172604		1.73501	1.28348	1	0.000309321	0.211454		2.4e-09	1.157e-07	1
248460_at	At5g50915	Expressed protein ; supported by full-length cDNA: Ceres: 36971.	-2.0818	-0.751114		-0.389066	0.941622	1	0	9.8122e-07		0.000818011	6.151e-08	1
248509_at	At5g50335	Expressed protein ; supported by full-length cDNA: Ceres: 15527.	-2.04571	-1.79973		-0.477435	-0.231451	1	1.562e-08	7.972e-08		0.0185056	0.217922	1
248520_at	At5g50600	11-beta-hydroxysteroid dehydrogenase-like	1.01239	-0.726938		0.997861	-0.741468	1	8.38981e-05	0.00155867		9.66908e-05	0.00133566	1
248524_s_at	At5g50570	putative protein contains similarity to squamosa promoter binding protein;supported by full-length cDNA: Ceres:113229.	0.0921655	0.0651764		1.32738	1.30039	1	0.41297	0.560265		6.82e-09	8.91e-09	1
248527_at	At5g50740	putative protein contains similarity to ATFP3	0.62226	1.32538		-0.206082	0.497042	1	0.000367859	9.503e-08		0.14626	0.00229285	1
248534_at	At5g50030	putative protein contains similarity to pollen-specific protein Bnm1	-1.03983	0.0243676		-1.39467	-0.330464	1	8.4086e-07	0.849078		2.209e-08	0.0196731	1
248606_at	At5g49450	putative protein contains similarity to bZIP transcription factor;supported by full-length cDNA: Ceres:43004.	1.19659	0.748719		0.620364	0.172495	1	1.0511e-05	0.000954218		0.00392283	0.35503	1
248657_at	At5g48570	peptidylprolyl isomerase	-0.148734	0.748671		0.298279	1.19568	1	0.252619	3.05271e-05		0.0311551	1.3932e-07	1
248676_at	At5g48850	putative protein similar to unknown protein (gb|AAC72543.1)	0.11609	-2.28763		1.84067	-0.563044	1	0.649263	2.459e-07		3.24582e-06	0.040551	1
248683_at	At5g48490	putative protein similar to unknown protein (pir||S72530);supported by full-length cDNA: Ceres:32925.	1.59411	0.545526		1.10533	0.0567463	1	1.62e-07	0.00582542		1.17146e-05	0.740953	1
248686_at	At5g48540	33 kDa secretory protein-like ; supported by cDNA: gi_15292980_gb_AY050924.1_	1.27716	0.344248		0.609936	-0.32298	1	3.3662e-07	0.0303481		0.00076699	0.0403066	1
248695_at	At5g48350	putative protein similar to unknown protein (emb|CAB82946.1)	0.000506911	1.0144		0.66193	1.67582	1	0.995541	1.587e-08		2.95725e-06	2e-11	1
248698_at	At5g48380	receptor-like protein kinase ; supported by cDNA: gi_13605826_gb_AF367312.1_AF367312	0.0623623	-0.37114		1.00523	0.571732	1	0.489292	0.000824226		1.481e-08	1.29194e-05	1
248708_at	At5g48560	putative protein contains similarity to unknown protein (gb AAF02164.1)	-1.83123	-0.369813		-1.16741	0.294	1	1.8144e-07	0.0786218		3.16121e-05	0.153833	1
248719_at	At5g47910	respiratory burst oxidase protein ; supported by cDNA: gi_3242788_gb_AF055357.1_AF055357	0.578318	-0.285943		2.55207	1.68781	1	0.000178324	0.0260604		0	5.7e-10	1
248786_at	At5g47410	unknown protein	0.797338	1.22222		-0.21224	0.212646	1	1.56418e-05	1.0581e-07		0.110558	0.109937	1
248791_at	At5g47350	palmitoyl-protein thioesterase precursor-like ;supported by full-length cDNA: Ceres:13359.	-0.998317	-1.27935		0.820507	0.539475	1	6.59512e-06	3.6411e-07		5.32662e-05	0.00215432	1
248793_at	At5g47240	mutT domain protein-like ;supported by full-length cDNA: Ceres:38400.	0.0232798	0.22205		1.57956	1.77833	1	0.885349	0.182899		8.638e-08	1.919e-08	1
248794_at	At5g47220	ethylene responsive element binding factor 2 (ATERF2) (sp|O80338) ;supported by full-length cDNA: Ceres:3012.	0.637925	0.0302808		1.79029	1.18265	1	0.000978573	0.847099		1.227e-08	2.0396e-06	1
248823_s_at	At5g46960	unknown protein ;supported by full-length cDNA: Ceres:218.	-0.885679	-1.27483		0.79367	0.404514	1	0.00147313	5.61428e-05		0.00332212	0.0939913	1
248911_at	At5g45830	tumor-related protein-like	0.866743	-1.09241		0.919505	-1.03964	1	0.00151234	0.000210161		0.000944838	0.000330102	1
248915_at	At5g45690	putative protein strong similarity to unknown protein (pir||T05029); supported by cDNA: gi_15450432_gb_AY052317.1_	1.364	-1.43762		1.54	-1.26161	1	0.000926099	0.000597088		0.000327096	0.00171716	1
248926_at	At5g45880	Ole e I (main olive allergen)-like protein ; supported by full-length cDNA: Ceres: 5361.	-0.512661	0.320758		-1.07345	-0.240029	1	0.00856976	0.0769634		1.5956e-05	0.175195	1
248933_at	At5g46070	putative protein contains similarity to guanylate binding protein	0.737241	1.04597		-0.00862847	0.300097	1	8.44624e-06	1.3714e-07		0.937993	0.0153637	1
248951_at	At5g45550	putative protein similar to unknown protein (pir||T04426);supported by full-length cDNA: Ceres:27099.	-1.00697	-0.677416		-0.294797	0.0347596	1	6.9e-10	1.165e-07		0.000811858	0.625401	1
248964_at	At5g45340	cytochrome P450	-0.174422	0.0271941		1.66064	1.86226	1	0.297032	0.868345		5.621e-08	1.3e-08	1
248969_at	At5g45310	unknown protein ; supported by cDNA: gi_14030678_gb_AF375430.1_AF375430	1.6194	-0.433231		1.02134	-1.03129	1	1.5405e-07	0.0231949		3.08034e-05	2.78375e-05	1
249010_at	At5g44580	unknown protein ; supported by cDNA: gi_15027902_gb_AY045808.1_	0.206489	-1.34073		0.906965	-0.64025	1	0.0214034	9e-11		1.635e-08	1.21737e-06	1
249013_at	At5g44700	receptor-like protein kinase	1.05889	0.155012		0.486936	-0.416937	1	9.5302e-07	0.250544		0.00205084	0.00604824	1
249015_at	At5g44730	Dreg-2 like protein	0.466954	0.400739		2.5575	2.49129	1	0.000297831	0.00109921		0	0	1
249037_at	At5g44130	putative protein contains similarity to surface protein; supported by cDNA: gi_16648846_gb_AY058201.1_	-3.70292	-1.90166		-0.72875	1.07251	1	0	2.006e-08		0.000735543	1.82275e-05	1
249039_at	At5g44310	late embryogenesis abundant protein-like	2.62731	0.0465901		1.11607	-1.46466	1	5.785e-08	0.857878		0.000622534	4.90044e-05	1
249045_at	At5g44380	berberine bridge enzyme-like protein	1.52341	-0.2343		0.734852	-1.02286	1	8.82041e-05	0.419515		0.0204863	0.0026772	1
249065_at	At5g44260	putative protein similar to unknown protein (gb AAD10689.1); supported by cDNA: gi_14334449_gb_AY034916.1_	0.152804	-1.34233		2.02257	0.527438	1	0.417645	3.41607e-06		2.319e-08	0.0119334	1
249073_at	At5g44020	vegetative storage protein-like ;supported by full-length cDNA: Ceres:27372.	-0.991162	-1.98065		0.321219	-0.668266	1	2.18922e-06	3.4e-10		0.0267508	0.000143766	1
249078_at	At5g44070	phytochelatin synthase (gb|AAD41794.1) ; supported by cDNA: gi_14532653_gb_AY039951.1_	0.623759	0.247786		1.11576	0.739788	1	4.56753e-05	0.0375997		5.494e-08	7.40571e-06	1
249086_at	At5g44180	putative protein strong similarity to unknown protein (gb|AAF16763.1)	0.810293	1.22203		0.138597	0.550332	1	3.33147e-06	2.229e-08		0.22899	0.000189357	1
249111_at	At5g43770	unknown protein	1.23729	-0.603515		1.01272	-0.828089	1	5.33445e-06	0.00391807		4.58179e-05	0.000317152	1
249144_at	At5g43270	squamosa promoter binding protein-like 2 (emb|CAB56576.1)	-1.31625	-0.182329		-0.954993	0.178926	1	7.77e-09	0.117627		4.4161e-07	0.124052	1
249167_at	At5g42860	putative protein similar to unknown protein (emb|CAB53482.1)	-1.24572	-0.412153		-0.352748	0.480822	1	4.09466e-05	0.0737784		0.120436	0.0406529	1
249191_at	At5g42760	putative protein similar to unknown protein (pir||F70811);supported by full-length cDNA: Ceres:111265.	-0.822206	-0.456556		-1.12273	-0.757078	1	1.04603e-06	0.000474655		2.222e-08	2.74e-06	1
249215_at	At5g42800	dihydroflavonol 4-reductase	-1.07581	-1.04277		0.0917953	0.124835	1	4.45e-09	6.69e-09		0.302057	0.167033	1
249234_at	At5g42200	putative protein similar to unknown protein (gb|AAF16660.1);supported by full-length cDNA: Ceres:4267.	-0.0954154	-0.218066		2.75124	2.62859	1	0.440533	0.0909334		0	0	1
249246_at	At5g42290	unknown protein	1.01177	0.11063		0.364156	-0.536982	1	0.000242261	0.603297		0.10178	0.0216296	1
249251_at	At5g42000	putative protein similar to unknown protein (pir||T39307)	-1.13306	-0.805535		-0.0831503	0.244373	1	6.79e-09	4.9808e-07		0.387376	0.019959	1
249278_at	At5g41900	putative protein strong similarity to unknown protein (gb|AAF19684.1)	-0.443213	-1.02366		0.63292	0.0524725	1	0.00434418	1.6176e-06		0.000253179	0.694355	1
249306_at	At5g41400	RING zinc finger protein-like ;supported by full-length cDNA: Ceres:207148.	-0.94853	-0.386224		-1.23844	-0.676137	1	3.513e-08	0.000638574		1.09e-09	2.18369e-06	1
249316_s_at	At5g41220	glutathione transferase-like ;supported by full-length cDNA: Ceres:37349.	1.06398	0.835453		0.305285	0.0767584	1	1.4427e-07	2.61593e-06		0.0157024	0.50153	1
249325_at	At5g40850	urophorphyrin III methylase (gb|AAB92676.1) ; supported by cDNA: gi_1146164_gb_L47479.1_ATHUPM1R	-0.480109	-1.5911		1.44092	0.329923	1	0.000130267	7e-11		2.5e-10	0.0030244	1
249384_at	At5g39890	putative protein hypothetical protein F8M21.10 - Arabidopsis thaliana, PIR:T49947;supported by full-length cDNA: Ceres:100590.	1.00889	-0.243382		3.17471	1.92244	1	1.4156e-07	0.0364359		0	3e-11	1
249411_at	At5g40390	raffinose synthase -like protein raffinose synthase Rfs, Cucumis sativus, EMBL:AF073744	0.276573	-0.159199		1.10384	0.668072	1	0.00443367	0.0719806		1.74e-09	9.8871e-07	1
249417_at	At5g39670	calcium-binding protein - like cbp1 calcium-binding protein, Lotus japonicus, EMBL:LJA251808; supported by cDNA: gi_16648829_gb_AY058192.1_	1.34022	-0.591785		0.785944	-1.14606	1	3.775e-08	0.000330903		2.03804e-05	2.6649e-07	1
249465_at	At5g39720	AIG2 - like protein AIG2, Arabidopsis thaliana, SWISSPROT:AIG2_ARATH	1.34565	-1.38284		1.26253	-1.46596	1	0.00733173	0.00616842		0.0107763	0.00419064	1
249467_at	At5g39610	NAM / CUC2 - like protein CUC2, Arabidopsis thaliana, EMBL:ATAB2560;supported by full-length cDNA: Ceres:113779.	1.00616	0.600577		0.0267263	-0.378856	1	2.13e-08	1.03846e-05		0.771913	0.000884783	1
249500_at	At5g39260	expansin-like protein expansin - Prunus armeniaca, EMBL:U93167	-0.877992	-1.40673		0.816429	0.287695	1	0.00140412	1.72651e-05		0.00243633	0.215775	1
249502_s_at	At5g39280	expansin-like protein expansin - Prunus armeniaca, EMBL:U93167	-1.10378	-1.4309		0.949851	0.622736	1	0.000286442	2.22263e-05		0.00103862	0.017343	1
249576_at	At5g37690	putative protein predicted protein, Arabidopsis thaliana	0.431724	-1.09151		0.681592	-0.841645	1	0.119047	0.000874711		0.0200298	0.00590601	1
249583_at	At5g37770	CALMODULIN-RELATED PROTEIN 2, TOUCH-INDUCED (TCH2) ;supported by full-length cDNA: Ceres:25475.	-0.530785	-0.0997446		0.929584	1.36062	1	8.21536e-05	0.323339		1.4881e-07	1.1e-09	1
249606_at	At5g37260	putative protein DNA-binding protein CCA1, Arabidopsis thaliana, PIR:T02684	0.0915534	-1.15634		0.470663	-0.77723	1	0.36836	1.069e-08		0.000284204	1.47117e-06	1
249614_at	At5g37300	putative protein predicted proteins, Arabidopsis thaliana; supported by cDNA: gi_15810554_gb_AY056316.1_	-1.74261	-1.18108		-0.265966	0.295568	1	3.54e-08	3.92077e-06		0.124742	0.0909944	1
249742_at	At5g24490	putative protein contains similarity to ribosomal protein 30S subunit; supported by cDNA: gi_13877770_gb_AF370148.1_AF370148	1.34864	0.710722		1.06052	0.422601	1	4.7e-10	1.59423e-06		1.124e-08	0.00035621	1
249746_at	At5g24590	NAC2-like protein	0.410574	-0.42965		1.44513	0.604906	1	0.000180047	0.000116849		5e-11	3.10958e-06	1
249754_at	At5g24530	flavanone 3-hydroxylase-like protein ; supported by full-length cDNA: Ceres: 149654.	-0.194508	-1.00715		0.710808	-0.10183	1	0.138942	1.04819e-06		4.93161e-05	0.42534	1
249774_at	At5g24150	squalene monooxygenase	-1.05544	-1.21079		-0.689511	-0.844865	1	7.9853e-07	1.5021e-07		8.49744e-05	1.02284e-05	1
249886_at	At5g22320	unknown protein ; supported by cDNA: gi_15912298_gb_AY056427.1_	0.880558	1.09555		0.100261	0.315249	1	6.21338e-06	4.8841e-07		0.441437	0.0257563	1
249895_at	At5g22500	male sterility 2-like protein (emb|CAA68191.1) ; supported by cDNA: gi_14334737_gb_AY035042.1_	0.721934	-1.03209		0.511166	-1.24286	1	0.00675265	0.000457302		0.0413918	8.10235e-05	1
249918_at	At5g19240	putative protein predicted protein, Arabidopsis thaliana	1.54839	-0.952663		2.92429	0.423241	1	3.84e-09	1.65197e-06		0	0.00368523	1
249923_at	At5g19120	conglutin gamma - like protein conglutin gamma precursor, Lupinus angustifolius, PIR:S21426; supported by cDNA: gi_15010797_gb_AY045700.1_	1.11953	0.715498		3.13989	2.73585	1	6.436e-08	1.27245e-05		0	0	1
249937_at	At5g22470	putative protein seed maturation protein PM38; also similar to poly(ADP)-ribose polymerase	1.22884	-0.543413		0.578833	-1.19342	1	2.79379e-06	0.00517087		0.00336158	3.90221e-06	1
249941_at	At5g22270	putative protein similar to unknown protein (gb|AAF02129.1);supported by full-length cDNA: Ceres:35419.	1.21963	0.772265		0.702794	0.255428	1	2.061e-08	5.24251e-06		1.48088e-05	0.034677	1
249942_at	At5g22300	Nitrilase 4 (sp|P46011) ; supported by full-length cDNA: Ceres: 6220.	-0.293557	0.780777		-1.10974	-0.0354076	1	0.0161043	3.82449e-06		5.529e-08	0.746744	1
249955_at	At5g18840	sugar transporter - like protein probable sugar transporter protein, Beta vulgaris, PIR:T14545;supported by full-length cDNA: Ceres:3250.	-0.193874	-1.03534		0.383691	-0.457772	1	0.253852	1.68118e-05		0.0335026	0.0138064	1
249983_at	At5g18470	putative protein S-receptor kinase PK3 precursor, maize, PIR:T02753;supported by full-length cDNA: Ceres:154037.	1.71631	0.472841		1.33693	0.0934622	1	5.325e-07	0.0326564		9.52001e-06	0.64699	1
249996_at	At5g18600	glutaredoxin -like protein glutaredoxin, castor bean, PIR:S54825;supported by full-length cDNA: Ceres:92720.	0.260032	-0.945988		2.35076	1.14474	1	0.108391	2.05319e-05		2.7e-10	2.4745e-06	1
250018_at	At5g18150	putative protein similar to unknown protein (emb|CAB87627.1)	0.469054	1.15662		-0.494792	0.192771	1	0.000162854	4.66e-09		9.74722e-05	0.0556205	1
250100_at	At5g16570	Expressed protein ; supported by cDNA: gi_16649124_gb_AY059932.1_	-0.751985	0.464317		-1.0779	0.138402	1	1.39323e-05	0.00130658		2.1279e-07	0.253778	1
250109_at	At5g15230	GASA4 ; supported by cDNA: gi_950098_gb_U15683.1_ATU15683	0.0304143	0.34003		0.866871	1.17649	1	0.745372	0.00231581		1.6898e-07	3.41e-09	1
250152_at	At5g15120	putative protein predicted proteins, Arabidopsis thaliana and Drosophila melanogaster	1.04002	-0.332035		2.93124	1.55919	1	6.627e-08	0.00574444		0	3.3e-10	1
250158_at	At5g15190	putative protein	0.925897	1.02803		0.277751	0.379887	1	1.71892e-05	5.45232e-06		0.077767	0.0207788	1
250174_at	At5g14380	agp6	-1.25546	-0.143499		-1.51346	-0.401501	1	2.34478e-05	0.493084		2.98611e-06	0.0688479	1
250179_at	At5g14440	putative protein	0.83837	1.02804		0.0630066	0.252681	1	2.0796e-07	1.588e-08		0.496757	0.0141047	1
250241_at	At5g13600	photoreceptor-interacting protein-like; non-phototropic hypocotyl-like protein	0.484944	1.04257		-0.17249	0.385138	1	1.76456e-05	1.56e-09		0.0409038	0.000179257	1
250279_at	At5g13200	ABA-responsive protein - like ABA-responsive protein, Hordeum vulgare, EMBL:AF026538	0.59339	0.317251		1.43614	1.16001	1	1.93435e-05	0.00467184		3.6e-10	6.09e-09	1
250289_at	At5g13190	putative protein ;supported by full-length cDNA: Ceres:5392.	0.387705	-0.124517		1.28366	0.771435	1	7.15737e-05	0.0976434		3e-11	2.5e-08	1
250292_at	At5g13220	putative protein predicted proteins, Arabidopsis thaliana; supported by cDNA: gi_15912332_gb_AY056444.1_	0.29303	-0.308373		1.91448	1.31308	1	0.0376743	0.0299417		4.3e-10	5.876e-08	1
250293_s_at	At5g13360	auxin reponsive - like protein Nt-gh3 deduced protein, Nicotiana tabacum, EMBL:AF123503	1.60944	0.50294		0.817266	-0.289238	1	1.37e-08	0.00285515		4.01646e-05	0.0572822	1
250344_at	At5g11930	glutaredoxin - like protein glutaredoxin, R.communis, EMBL:RCGLREDXN	-0.722874	0.0800513		-1.10684	-0.303913	1	8.1517e-07	0.373843		3.83e-09	0.003567	1
250360_at	At5g11360	putative protein probable serine/threonine protein kinase, Arabidopsis thaliana, SWISSPROT:NAK_ARATH	-1.22404	-0.415896		-0.248309	0.559832	1	1.4e-10	7.00975e-05		0.00514266	2.86406e-06	1
250366_at	At5g11420	putative protein predicted proteins in castor bean, Arabidopsis thaliana and alfalfa.; supported by full-length cDNA: Ceres: 25522.	-1.17833	-1.02039		-0.44306	-0.285117	1	8.383e-08	4.9308e-07		0.00208714	0.0297187	1
250437_at	At5g10430	AtAGP4 ; supported by cDNA: gi_13926257_gb_AF372885.1_AF372885	-1.09709	-0.382044		-0.449038	0.266006	1	0.000210379	0.107374		0.0626488	0.251016	1
250464_at	At5g10040	hypothetical protein	0.202421	1.18963		5.17293	6.16014	1	0.0479092	3.73e-09		0	0	1
250606_s_at	At5g07410	pectin methyl-esterase-like protein pectin methyl-esterase PER - Medicago truncatula, EMBL:AJ249611;supported by full-length cDNA: Ceres:38574.	-1.26898	0.0568653		-1.27703	0.0488213	1	3.97e-08	0.642193		3.663e-08	0.689659	1
250624_at	At5g07330	putative protein	1.93068	-0.493754		1.5282	-0.896238	1	2.21864e-06	0.0715582		2.9264e-05	0.00323647	1
250627_at	At5g07360	putative amidase	1.27536	0.559969		0.591988	-0.123406	1	3e-08	0.000295993		0.000177301	0.31219	1
250631_at	At5g07430	pectin methyl-esterase-like protein pectin methyl-esterase PER - Medicago truncatula, EMBL:AJ249611	-0.998597	-0.152492		-1.13556	-0.289457	1	2.71985e-06	0.272194		5.9974e-07	0.0475828	1
250635_at	At5g07510	glycine-rich protein glycine-rich protein 4 - Arabidopsis thaliana, PIR:JQ1063	0.780554	1.14872		-0.127007	0.241156	1	4.9755e-07	3.75e-09		0.181274	0.0181479	1
250646_at	At5g06720	peroxidase (emb|CAA68212.1) ;supported by full-length cDNA: Ceres:37564.	-0.424947	-1.12602		0.982773	0.281702	1	0.00416855	2.9077e-07		1.48356e-06	0.0400976	1
250648_at	At5g06760	late embryogenesis abundant protein LEA like ; supported by cDNA: gi_15293004_gb_AY050936.1_	2.78777	0.406529		1.60587	-0.775376	1	1.1406e-07	0.177013		6.08135e-05	0.0167685	1
250665_at	At5g06980	unknown protein ;supported by full-length cDNA: Ceres:262293.	-0.00203326	-0.277912		-0.745038	-1.02092	1	0.980486	0.00421475		2.5716e-07	4.7e-09	1
250669_at	At5g06870	polygalacturonase inhibiting protein ;supported by full-length cDNA: Ceres:35527.	0.337758	-0.870849		1.60236	0.393748	1	0.00775304	1.26853e-06		5.5e-10	0.00277479	1
250670_at	At5g06860	polygalacturonase inhibiting protein 1; PGIP1 (gb|AAF69827.1) ;supported by full-length cDNA: Ceres:5344.	0.352469	-0.286337		1.03064	0.391829	1	0.0175316	0.046318		1.54008e-06	0.00967555	1
250676_at	At5g06320	harpin-induced protein-like ; supported by cDNA: gi_9502175_gb_AF264699.1_AF264699	-0.237545	-0.391014		1.0044	0.850927	1	0.0163556	0.000500573		1.372e-08	1.1267e-07	1
250680_at	At5g06570	putative protein similar to unknown protein (gb|AAD04946.2)	-0.55493	-1.6147		1.6115	0.551722	1	0.00568646	1.6309e-07		1.6715e-07	0.00590454	1
250685_at	At5g06670	kinesin heavy chain-like protein	0.699075	1.24224		0.0768714	0.620038	1	1.3094e-05	1.312e-08		0.486364	4.62994e-05	1
250788_at	At5g05570	putative protein similar to unknown protein (pir||T04661)	0.868928	1.10388		0.0525669	0.287519	1	1.04215e-05	6.6682e-07		0.694002	0.0451628	1
250793_at	At5g05600	leucoanthocyanidin dioxygenase-like protein ;supported by full-length cDNA: Ceres:13012.	0.598111	-0.126977		2.02205	1.29696	1	0.000418045	0.347732		2.8e-10	9.104e-08	1
250825_at	At5g05210	putative protein similar to unknown protein (gb|AAC73025.1); supported by cDNA: gi_14532515_gb_AY039882.1_	0.406207	1.03412		-0.195413	0.432504	1	0.0060335	9.2198e-07		0.142977	0.00397304	1
250828_at	At5g05250	unknown protein ; supported by cDNA: gi_15810044_gb_AY054291.1_	1.86281	-0.0945565		1.46361	-0.493755	1	5.13e-09	0.538544		1.1211e-07	0.00526968	1
250868_at	At5g03860	malate synthase -like protein malate synthase, glyoxysomal, rape, PIR:SYRPMA; supported by cDNA: gi_15293186_gb_AY051027.1_	1.85617	-0.0825843		0.972061	-0.966695	1	3.92676e-05	0.798106		0.00823256	0.00851565	1
250882_at	At5g04000	putative protein ;supported by full-length cDNA: Ceres:257390.	1.03085	0.117347		0.395619	-0.517882	1	0.000536377	0.620605		0.109778	0.0421237	1
250892_at	At5g03760	putative protein beta-(1-3)-glucosyl transferase, Bradyrhizobium japonicum, EMBL:AF047687; supported by cDNA: gi_16974551_gb_AY060563.1_	-1.80304	-1.52642		-0.483896	-0.207269	1	4.405e-06	2.71102e-05		0.0745518	0.423357	1
250933_at	At5g03170	arabinogalactan protein - like arabinogalactan protein Pop14A9, Populus alba x Populus tremula, EMBL:AF183809;supported by full-length cDNA: Ceres:14950.	-1.2697	-0.465929		-0.471149	0.332622	1	9.1798e-07	0.00919721		0.00859832	0.0492038	1
250936_at	At5g03120	putative protein ;supported by full-length cDNA: Ceres:40252.	-1.09604	-0.391603		-0.0190013	0.685435	1	1.89463e-05	0.0412835		0.914824	0.00147967	1
250939_at	At5g03040	putative protein various predicted proteins, Arabidopsis thaliana; supported by cDNA: gi_15982839_gb_AY057527.1_	-1.20058	-0.792191		-0.319434	0.0889573	1	2.53e-09	4.9357e-07		0.00356512	0.347868	1
250956_at	At5g03210	putative protein	1.80477	1.45146		1.19989	0.846583	1	1.74e-09	2.969e-08		3.2001e-07	1.76579e-05	1
250970_at	At5g02770	putative protein ; supported by cDNA: gi_14190430_gb_AF378893.1_AF378893	-1.36169	-1.12649		-0.138582	0.0966187	1	6.5138e-07	5.88224e-06		0.404164	0.558304	1
251013_at	At5g02540	putative protein various predicted proteins, Brassica rapa, Arabidopsis thaliana;supported by full-length cDNA: Ceres:26538.	-1.49841	-1.2585		0.0106312	0.250537	1	1.05e-09	1.037e-08		0.92224	0.0342797	1
251039_at	At5g02020	putative protein hypothetical protein T6H20.90 - Arabidopsis thaliana, EMBL:AL096859; supported by cDNA: gi_16648747_gb_AY058150.1_	0.968088	-0.186208		1.52407	0.369778	1	6.589e-08	0.0702135		1.7e-10	0.00160121	1
251059_at	At5g01810	serine/threonine protein kinase ATPK10 ; supported by cDNA: gi_13249133_gb_AF302111.1_AF302111	0.2181	0.515017		0.878794	1.17571	1	0.0162446	1.45594e-05		2.508e-08	5.5e-10	1
251100_at	At5g01670	aldose reductase-like protein aldose reductase - Hordeum vulgare, EMBL:Z48360	1.66797	-0.505057		1.16688	-1.00615	1	1.46937e-06	0.0313287		7.19017e-05	0.000294092	1
251137_at	At5g01300	putative protein several hypothetical proteins - different bacteria	1.39815	-0.153911		0.96329	-0.588766	1	2e-07	0.322553		1.51006e-05	0.00150001	1
251192_at	At3g62720	alpha galactosyltransferase-like protein alpha galactosyltransferase - Trigonella foenum-graecum, EMBL:TFO245478; supported by cDNA: gi_15983425_gb_AF424587.1_AF424587	0.0794408	0.556822		0.868123	1.3455	1	0.481121	0.000163238		1.43058e-06	6.09e-09	1
251194_at	At3g62920	putative protein	1.22034	1.22574		0.147998	0.153402	1	4.712e-08	4.456e-08		0.225349	0.209732	1
251196_at	At3g62950	glutaredoxin -like protein glutaredoxin, castor bean, PIR:S54825	0.349308	0.494459		1.14148	1.28663	1	0.0480334	0.00832449		5.17409e-06	1.30457e-06	1
251197_at	At3g62960	glutaredoxin -like protein glutaredoxin, castor bean, PIR:S54825	-1.72648	-0.172659		-1.15243	0.40139	1	1.196e-07	0.348015		1.35777e-05	0.0403241	1
251221_at	At3g62550	putative protein ER6 protein - Lycopersicon esculentum, EMBL:AF096262; supported by cDNA: gi_14334945_gb_AY035146.1_	1.30387	1.376		0.120146	0.192278	1	6.31726e-06	3.44005e-06		0.532401	0.3229	1
251258_at	At3g62170	PECTINESTERASE-like protein PECTINESTERASE - Brassica rapa, EMBL:L48178;supported by full-length cDNA: Ceres:112346.	-0.992304	0.0581609		-1.13977	-0.0893026	1	6.67811e-06	0.691492		1.36652e-06	0.543865	1
251301_at	At3g61880	cytochrome p450 (CYP78A9) ;supported by full-length cDNA: Ceres:29661.	1.10486	-1.13188		0.556467	-1.68027	1	0.000783495	0.000639706		0.0501112	1.38972e-05	1
251323_at	At3g61580	delta-8 sphingolipid desaturase ;supported by full-length cDNA: Ceres:34427.	-1.04366	-0.510697		-0.74567	-0.212703	1	2.16e-09	1.33419e-05		1.6129e-07	0.0170053	1
251324_at	At3g61430	plasma membrane intrinsic protein 1a ;supported by full-length cDNA: Ceres:6690.	-0.392071	-1.10263		0.518806	-0.191753	1	0.000950077	1.139e-08		7.5122e-05	0.0614475	1
251339_at	At3g60780	putative protein various predicted proteins, Arabidopsis thaliana;supported by full-length cDNA: Ceres:266001.	1.12045	0.055283		-0.0391318	-1.10429	1	5.801e-08	0.619742		0.724819	6.966e-08	1
251360_at	At3g61210	putative protein embryonic abundant protein EMB34 - Picea glauca, EMBL:L47672	-1.00118	-0.659084		0.134772	0.476864	1	1.5437e-07	1.96467e-05		0.221115	0.000456711	1
251382_at	At3g60730	pectinesterase - like protein pectinesterase, sweet orange, PIR:T10494	1.58077	-0.714977		1.12623	-1.16952	1	0.000243721	0.0450948		0.00375131	0.00287494	1
251400_at	At3g60420	putative protein prib5, Ribes nigrum, EMBL:RNI7578;supported by full-length cDNA: Ceres:31361.	1.65266	0.0125571		1.45517	-0.184927	1	1.64e-09	0.919518		8.73e-09	0.151786	1
251402_at	At3g60290	SRG1 - like protein SRG1 protein, Arabidopsis thaliana, PIR:S44261	0.704782	-1.11574		0.10923	-1.7113	1	0.000351253	3.15102e-06		0.481398	1.686e-08	1
251524_at	At3g58990	3-isopropylmalate dehydratase-like protein (small subunit) 3-isopropylmalate dehydratase, small subunit - Thermotoga maritima, PIR:A72363	-0.256113	-0.775554		-0.549141	-1.06858	1	0.135895	0.000278289		0.00432364	1.11529e-05	1
251531_at	At3g58550	putative protein hypothetical protein F4I1.11 - Arabidopsis thaliana, PIR:T02386;supported by full-length cDNA: Ceres:27380.	1.33463	-2.41397		0.406191	-3.3424	1	0.045672	0.00138304		0.515708	7.63445e-05	1
251580_at	At3g58450	putative protein ethylene-responsive protein ER6 - Lycopersicon esculentum, EMBL:AF096262	1.79288	-0.798977		0.913335	-1.67852	1	6.48379e-05	0.0260151		0.0129451	0.000123837	1
251590_at	At3g57690	pollen-specific protein BAN102-like protein pollen-specific protein BAN102 - Brassica rapa, EMBL:AF124226	-0.84708	0.307253		-1.41678	-0.262446	1	1.44806e-06	0.0123363		2.27e-09	0.0279903	1
251610_at	At3g57930	putative protein hypothetical protein T24P15.10 - Arabidopsis thaliana, PIR:T00928	1.05326	1.17816		0.510215	0.635119	1	1.8753e-07	4.616e-08		0.000452155	5.74495e-05	1
251625_at	At3g57260	beta-1,3-glucanase 2 (BG2) (PR-2) ;supported by full-length cDNA: Ceres:21719.	0.829879	-0.802479		1.40833	-0.224025	1	0.00546452	0.00678371		6.74251e-05	0.391672	1
251658_at	At3g57020	putative protein strictosidine synthase (EC 4.3.3.2) - Rauvolfia mannii (fragment);supported by full-length cDNA: Ceres:98698.	1.32016	-0.753119		0.766071	-1.3072	1	0.000182525	0.0124828		0.0113217	0.000200133	1
251665_at	At3g57040	responce reactor 4 ; supported by cDNA: gi_3273201_dbj_AB010918.1_AB010918	1.0663	0.917942		0.212961	0.0646026	1	2.1475e-07	1.30444e-06		0.0854248	0.583661	1
251667_at	At3g57150	putative protein DYSKERIN (NUCLEOLAR PROTEIN NAP57) - Rattus norvegicus, EMBL:Z34922; supported by cDNA: gi_8901185_gb_AF234984.2_AF234984	0.753916	1.1435		-0.304653	0.0849272	1	5.95383e-05	5.81e-07		0.0391072	0.536489	1
251673_at	At3g57240	beta-1,3-glucanase	-1.13151	-0.902235		0.374703	0.603978	1	1.72921e-06	2.16127e-05		0.0217838	0.000949456	1
251718_at	At3g56100	putative protein hypothetical proteins - Arabidopsis thaliana	0.522308	1.26383		-0.169711	0.571806	1	0.000432029	2.381e-08		0.160508	0.000190255	1
251727_at	At3g56290	putative protein	-0.629947	-1.10802		-0.772901	-1.25098	1	2.56724e-05	3.36e-08		2.69243e-06	7.03e-09	1
251731_at	At3g56350	manganese superoxide dismutase-like protein manganese superoxide dismutase (MSD1) - Arabidopsis thaliana, EMBL:AF061518_	1.47423	-1.54945		1.69498	-1.3287	1	0.00124243	0.000830365		0.000385094	0.00273159	1
251745_at	At3g55980	putative protein zinc finger transcription factor (PEI1), Arabidopsis thaliana, EMBL:AF050463; supported by cDNA: gi_15810486_gb_AY056282.1_	1.20977	0.589788		1.91633	1.29634	1	4.246e-08	0.000144312		1e-10	1.756e-08	1
251750_at	At3g55710	glucuronosyl transferase - like protein glucuronosyl transferase homolog, Lycopersicon esculentum, PIR:S39507	-1.0317	-0.707732		-0.190003	0.13397	1	5.3259e-07	3.6917e-05		0.135611	0.283111	1
251775_s_at	At3g55610	delta-1-pyrroline-5-carboxylate synthetase	1.09938	0.0982524		0.785614	-0.215514	1	1.34658e-06	0.489051		5.39223e-05	0.141258	1
251822_at	At3g55060	centromere protein - like centromere protein E, Homo sapiens, EMBL:Z15005	0.63182	1.01953		0.0817786	0.469493	1	0.000348441	2.50399e-06		0.555124	0.00368437	1
251826_at	At3g55110	ABC transporter - like protein ATP-binding cassette-sub-family G-member 2, Mus musculus, EMBL:AF140218	-1.2384	-1.10485		-0.0377072	0.0958438	1	3.00338e-05	9.5233e-05		0.857345	0.648786	1
251843_x_at	At3g54590	extensin precursor -like protein extensin precursor, Kidney bean, PIR:T10863	-0.377501	-1.04232		0.0478893	-0.616928	1	0.0225289	5.21001e-06		0.750204	0.000896177	1
251870_at	At3g54510	putative protein Various predicted proteins, Arabidopsis thaliana	0.267321	-1.28467		0.624631	-0.927359	1	0.0929042	4.8581e-07		0.000849303	1.99711e-05	1
251916_at	At3g53960	transporter-like protein oligopeptide transporter (LeOPT1) - Lycopersicon esculentum, EMBL:AF016713	0.991818	-0.322027		1.45946	0.145615	1	3.04819e-06	0.0303583		2.764e-08	0.294946	1
251918_at	At3g54040	photoassimilate-responsive protein PAR-1b -like protein photoassimilate-responsive protein PAR-1b precursor, common tobacco, PIR:S62699	-1.49209	-0.673056		-0.495834	0.323199	1	6.243e-08	0.000389842		0.00426437	0.0436707	1
251952_at	At3g53650	histone H2B - like protein histone H2B-2, Lycopersicon esculentum, PIR:T06389	0.904674	1.26471		0.0365223	0.396554	1	1.17709e-05	2.3914e-07		0.794829	0.0120377	1
252019_at	At3g53040	late embryogenesis abundant protein - like late embryogenesis abundant protein, Arabidopsis thaliana, PIR:JC6171	1.71726	0.256385		0.389679	-1.0712	1	0.000305519	0.490746		0.300204	0.0102977	1
252048_at	At3g52500	expressed protein supported by cDNA: gi:15450891	-1.09322	-1.15157		-0.379007	-0.437351	1	2.07963e-06	1.13158e-06		0.0186847	0.00831197	1
252050_at	At3g52550	hypothetical protein	-0.185954	1.2847		-1.45797	0.0126765	1	0.0112962	1e-11		0	0.845606	1
252053_at	At3g52400	syntaxin-like protein synt4 ;supported by full-length cDNA: Ceres:37248.	1.04061	-0.252913		1.36144	0.0679201	1	9.4579e-07	0.0661821		3.444e-08	0.60129	1
252054_at	At3g52540	hypothetical protein ;supported by full-length cDNA: Ceres:99326.	0.303934	1.17004		-0.963471	-0.0973664	1	0.0041076	2.42e-09		3.01e-08	0.292103	1
252076_at	At3g51660	LS1-like protein AT-LS1 product - Arabidopsis thaliana, EMBL:X58827;supported by full-length cDNA: Ceres:107294.	1.42085	0.783663		2.07304	1.43585	1	5.79e-09	8.18156e-06		4e-11	5.04e-09	1
252078_at	At3g51740	putative protein brassinosteroid-insensitive protein BRI1 - Arabidopsis thaliana, PIR:T09356; supported by cDNA: gi_13937245_gb_AF372978.1_AF372978	0.187543	1.14801		-0.234885	0.725587	1	0.318959	1.76441e-05		0.216471	0.0012924	1
252114_at	At3g51450	mucin -like protein hemomucin, Drosophila melanogaster, EMBL:DM42014;supported by full-length cDNA: Ceres:38956.	0.56883	1.00188		0.754758	1.1878	1	4.19244e-05	6.009e-08		1.87938e-06	6.76e-09	1
252115_at	At3g51600	non-specific lipid transfer protein ;supported by full-length cDNA: Ceres:8400.	-0.841289	-1.00075		0.0511308	-0.108333	1	2.52343e-05	3.76476e-06		0.715745	0.44415	1
252126_at	At3g50950	putative disease resistance protein	0.788764	-0.131269		1.46937	0.549333	1	9.7875e-07	0.19539		3.5e-10	5.32164e-05	1
252137_at	At3g50980	dehydrin-like protein dehydrin Xero2 - Arabiodopsis thaliana, EMBL:U19536	1.62515	0.234689		0.717465	-0.672998	1	1.6824e-07	0.193961		0.000920373	0.00153214	1
252147_at	At3g51270	putative protein several hypothetical proteins of different species	0.750368	1.02745		0.0705517	0.347637	1	2.80817e-05	8.2289e-07		0.578311	0.0139381	1
252149_at	At3g51290	putative protein hypothetical protein T7I23.5 - Arabidopsis thaliana, EMBL:ATU89959	0.994661	1.1273		-0.0465292	0.0861059	1	1.60627e-06	3.6071e-07		0.719607	0.508854	1
252168_at	At3g50440	putative protein pir7a protein - Oryza sativa, PIR:s47086;supported by full-length cDNA: Ceres:30104.	0.331668	0.240536		1.54012	1.44899	1	0.000379723	0.00464666		0	1e-11	1
252170_at	At3g50480	hypothetical protein ; supported by cDNA: gi_13605735_gb_AF361849.1_AF361849	0.0705742	-1.20981		1.41819	0.137803	1	0.58328	1.3278e-07		1.778e-08	0.291244	1
252269_at	At3g49580	putative protein ;supported by full-length cDNA: Ceres:26235.	0.526441	-1.98253		1.81704	-0.691926	1	0.0646281	2.47007e-06		6.63829e-06	0.0194955	1
252291_s_at	At3g49120	peroxidase ;supported by full-length cDNA: Ceres:39678.	1.28537	1.11459		0.543795	0.373014	1	2.7197e-07	1.50159e-06		0.00175496	0.0194117	1
252305_at	At3g49240	putative protein CRP1 protein, Zea mays, gb:AAC25599	0.122914	1.04009		-0.357312	0.559868	1	0.346147	8.708e-07		0.0131473	0.000543358	1
252317_at	At3g48720	putative protein hypersensitivity-related hsr201 protein - Nicotiana tabacum,PIR2:T03274	-0.757349	-1.44795		0.823658	0.133061	1	7.34583e-05	4.298e-08		3.12646e-05	0.349497	1
252319_at	At3g48710	putative protein putative protein - Arabidopsis thaliana, EMBL:AL078465.1;supported by full-length cDNA: Ceres:121300.	0.502229	1.14347		-0.151971	0.489267	1	0.00136006	2.8751e-07		0.249281	0.00166626	1
252368_at	At3g48520	cytochrome P450-like protein cytochrome P450 CYP94A1 - Vicia sativa,PIR2:T08014	0.143969	-0.0136706		2.79887	2.64123	1	0.335394	0.925891		1e-11	3e-11	1
252429_at	At3g47500	H-protein promoter binding factor-2a ;supported by full-length cDNA: Ceres:113639.	-0.0451085	0.0666549		-1.54388	-1.43212	1	0.610685	0.454362		4e-11	1.1e-10	1
252487_at	At3g46660	glucosyltransferase-like protein UDP-glucose glucosyltransferase - Arabidopsis thaliana, EMBL:AB016819; supported by cDNA: gi_15081808_gb_AY048297.1_	0.54656	0.169215		1.70812	1.33078	1	0.00352442	0.297668		2.72e-08	6.0372e-07	1
252515_at	At3g46230	heat shock protein 17 ; supported by cDNA: gi_15294149_gb_AF410266.1_AF410266	1.24948	0.252992		0.753292	-0.243199	1	0.00103806	0.41941		0.0264632	0.437233	1
252592_at	At3g45640	mitogen-activated protein kinase 3 ; supported by cDNA: gi_14423447_gb_AF386961.1_AF386961	0.46614	-0.336129		1.21849	0.416222	1	8.62613e-05	0.00154167		9e-10	0.000253032	1
252638_at	At3g44540	acyl CoA reductase - protein acyl CoA reductase, Simmondsia chinensis, EMBL:AF149917	1.06987	-1.32547		0.584223	-1.81112	1	0.00437857	0.000878633		0.0855888	4.94456e-05	1
252645_at	At3g44460	bZIP transcription factor -like protein Dc3 promoter-binding factor-1, common sunflower, PIR:T12621; supported by cDNA: gi_13346152_gb_AF334207.1_AF334207	0.634582	-0.692291		0.286796	-1.04008	1	0.000134355	5.71083e-05		0.0344292	6.1981e-07	1
252661_at	At3g44450	putative protein	-0.70449	0.279234		-1.95731	-0.973589	1	1.58547e-05	0.0237854		4e-11	3.8513e-07	1
252679_at	At3g44260	CCR4-associated factor 1-like protein CAF1_MOUSE CCR4-ASSOCIATED FACTOR 1 - Mus musculus, SWISSPROT:CAF1_MOUSE; supported by cDNA: gi_15292828_gb_AY050848.1_	1.03971	0.304511		1.05475	0.319553	1	1.473e-08	0.00465758		1.223e-08	0.0033434	1
252691_at	At3g44050	kinesin -like protein KLP2 protein, Xenopus laevis, PIR:T30335	0.687881	1.44402		0.0469433	0.803078	1	0.000705603	2.8899e-07		0.773217	0.000177974	1
252711_at	At3g43720	lipid-transfer protein-like protein nonspecific lipid transfer protein, loblolly pine, PIR:S51816;supported by full-length cDNA: Ceres:8461.	-1.59246	-0.826003		-0.734903	0.0315509	1	4e-11	2.2283e-07		9.155e-07	0.729628	1
252736_at	At3g43210	kinesin -like protein kinesin-like protein ZCF125, Arabidopsis thaliana, EMBL:AB028468	0.769954	1.35258		-0.0439867	0.538643	1	7.091e-08	4e-11		0.572263	5.09854e-06	1
252827_at	At4g39950	cytochrome P450 - like protein cytochrome P450, Sinapis alba, AF069494; supported by cDNA: gi_15028134_gb_AY046017.1_	1.15614	0.58641		0.167559	-0.402167	1	2.18606e-06	0.00166843		0.28756	0.0187771	1
252853_at	At4g39710	hypothetical protein ; supported by cDNA: gi_15529203_gb_AY052226.1_	-0.439867	-1.02273		0.458091	-0.124772	1	0.0269718	4.88889e-05		0.0221144	0.495501	1
252882_at	At4g39675	Expressed protein ; supported by full-length cDNA: Ceres: 14423.	0.435852	-0.125874		1.3915	0.829777	1	0.00997521	0.405025		1.5847e-07	5.60346e-05	1
252965_at	At4g38860	putative auxin-induced protein auxin-induced protein 10A, Glycine max., PIR2:JQ1099	-1.0104	-0.473176		-0.12514	0.412085	1	2.48935e-05	0.0123008		0.460825	0.0254491	1
252971_at	At4g38770	extensin - like protein proline-rich protein, Solanum tuberosum, AJ000997;supported by full-length cDNA: Ceres:2315.	-1.10904	-1.28676		0.103051	-0.0746672	1	4.03682e-06	7.1331e-07		0.51268	0.634004	1
252972_at	At4g38840	auxin-induced protein - like auxin-inducible SAUR gene, Raphanus sativus,AB000708;supported by full-length cDNA: Ceres:10140.	-1.12519	-0.80774		-0.114354	0.203092	1	9.47946e-05	0.00171818		0.593969	0.348974	1
252976_s_at	At4g38550	Phospholipase like protein Arabidopsis thaliana pEARLI 4 mRNA, PID:g871782	0.949914	0.173443		1.47172	0.695245	1	1.0542e-07	0.0947903		3.5e-10	4.37735e-06	1
252988_at	At4g38410	putative cold-regulated protein cold-regulated protein cor47 - Arabidopsis thaliana, PIR2:S19226	1.3686	0.788525		0.217425	-0.362646	1	9.934e-08	5.4284e-05		0.139617	0.0203841	1
252991_at	At4g38470	protein kinase like protein protein kinase 6 (EC 2.7.1.-) - soybean, PIR2:S29851	1.02418	0.423312		0.466908	-0.133963	1	1.2e-10	7.83396e-06		2.58811e-06	0.0487354	1
252998_at	At4g38510	probable H+-transporting ATPase H+-transporting ATPase (EC 3.6.1.35) 57K chain - Arabidopsis thaliana, PIR2:A31886; supported by cDNA: gi_14517367_gb_AY039518.1_	-1.0475	-0.491575		-0.332785	0.223137	1	1.3478e-07	0.000472528		0.00847018	0.0595701	1
253038_at	At4g37790	homeobox protein HAT22 ;supported by full-length cDNA: Ceres:36691.	-0.455583	-1.11253		0.999089	0.342137	1	0.000137403	4.18e-09		1.692e-08	0.00163189	1
253040_at	At4g37800	endo-xyloglucan transferase - like protein endo-xyloglucan transferase, Gossypium hirsutum, D88413;supported by full-length cDNA: Ceres:142634.	-3.3581	-2.74745		-0.11411	0.496543	1	1e-11	1.6e-10		0.514921	0.0113624	1
253046_at	At4g37370	cytochrome P450 - like protein cytochrome P450, Glycyrrhiza echinata, AB001379;supported by full-length cDNA: Ceres:253698.	1.58407	1.29127		1.44864	1.15584	1	2.1e-10	3.19e-09		7e-10	1.353e-08	1
253085_s_at	At4g36270	putative protein hypothetical protein, Arabidopsis, PATX:E353139	-0.544019	-1.05017		0.517595	0.0114433	1	0.00173572	2.95854e-06		0.00251808	0.936633	1
253104_at	At4g36010	thaumatin-like protein thaumatin-like protein, Arabidopsis thaliana, Pir2:S71175; supported by cDNA: gi_13430505_gb_AF360165.1_AF360165	-0.93701	-0.911672		1.02474	1.05007	1	4.6277e-07	6.4373e-07		1.5472e-07	1.1421e-07	1
253113_at	At4g35985	putative protein physical impedance induced protein, Zea mays, gb:AF001635	0.0660076	0.723844		0.514621	1.17246	1	0.495049	2.00898e-06		7.99356e-05	5e-09	1
253140_at	At4g35480	RING-H2 finger protein RHA3b ;supported by full-length cDNA: Ceres:31493.	0.131599	-0.434596		1.01635	0.45016	1	0.250197	0.00138953		2.1403e-07	0.00105036	1
253145_at	At4g35560	hypothetical protein	1.19036	0.788477		0.273374	-0.128509	1	5.621e-08	7.63843e-06		0.0326467	0.284304	1
253165_at	At4g35320	putative protein predicted protein, Arabidopsis thaliana;supported by full-length cDNA: Ceres:4354.	-1.52671	-0.670484		-0.812757	0.0434645	1	3.5e-09	6.06029e-05		7.92228e-06	0.721288	1
253177_s_at	At4g35150	O-methyltransferase - like protein caffeic acid O-methyltransferase, Pinus taeda, gb:U39301	1.30488	-0.58224		0.645638	-1.24148	1	0.000165488	0.0400791		0.0249929	0.000262731	1
253189_at	At4g35330	putative protein	-1.28278	-0.636391		-0.25538	0.391011	1	6.7595e-07	0.000902156		0.115452	0.0221611	1
253215_at	At4g34950	putative protein AT.I.24-7, Arabidopsis thaliana, gb:U63815	-0.640382	0.112076		0.438467	1.19092	1	7.69588e-06	0.252018		0.0003471	3.86e-09	1
253240_at	At4g34510	putative ketoacyl-CoA synthase fatty acid elongase 1, Arabidopsis thaliana,gb:U29142	1.02456	-0.176708		0.66115	-0.540122	1	0.00194269	0.523732		0.0280513	0.0652209	1
253298_at	At4g33560	putative protein ;supported by full-length cDNA: Ceres:17194.	1.7106	0.357366		4.00843	2.6552	1	5.99e-09	0.0223463		0	2e-11	1
253305_at	At4g33666	Expressed protein ; supported by full-length cDNA: Ceres: 38416.	1.1306	0.141402		0.562921	-0.426276	1	9.34e-09	0.159945		3.6274e-05	0.000510761	1
253309_at	At4g33790	male sterility 2-like protein male sterility protein 2, Brassica napus, gb:X99922; supported by cDNA: gi_16323106_gb_AY057657.1_	-2.03068	-1.35727		-0.375501	0.297908	1	8e-11	1.587e-08		0.0070065	0.0253596	1
253372_at	At4g33220	pectinesterase - like protein pectinesterase, Prunus persica, X95991; supported by cDNA: gi_14190428_gb_AF378892.1_AF378892	-1.00507	-0.678406		-0.108155	0.218512	1	1.24496e-06	8.90946e-05		0.403588	0.103593	1
253380_at	At4g33340	hypothetical protein hypothetical protein from Arabidopsis thaliana chromosome 1, F7G19.14,PID:g2342684	-1.04057	-0.246921		-0.449009	0.344637	1	1.03287e-06	0.0740004		0.00341823	0.0173588	1
253404_at	At4g32840	putative pyrophosphate--fructose-6-phosphate 1-phosphotransferase pyrophosphate--fructose-6-phosphate 1-phosphotransferase (EC 2.7.1.90) - Entamoeba histolytica, PIR2:S68243;supported by full-length cDNA: Ceres:40445.	0.694983	0.768993		1.56427	1.63828	1	3.0473e-07	8.713e-08		1e-11	0	1
253414_at	At4g33050	putative protein	1.42857	0.260338		1.02755	-0.140683	1	8.49e-09	0.0468512		5.3252e-07	0.258835	1
253416_at	At4g33070	pyruvate decarboxylase-1 (Pdc1)	0.733186	0.545631		3.79677	3.60921	1	2.14798e-06	5.36165e-05		0	0	1
253421_at	At4g32340	putative protein predicted proteins, Arabidopsis thaliana;supported by full-length cDNA: Ceres:34819.	1.14124	-0.0242209		0.602073	-0.563386	1	1.80413e-06	0.871655		0.00107529	0.00180851	1
253455_at	At4g32020	putative protein	-0.847358	-1.53111		0.206143	-0.477608	1	6.24123e-06	4.4e-09		0.112588	0.0015058	1
253461_at	At4g32170	cytochrome p450 - like protein cytochrome p450, Arabidopsis thaliana, PID:G2252844	-0.60577	0.546893		0.0647095	1.21737	1	0.0019385	0.00404634		0.691505	2.20097e-06	1
253485_at	At4g31800	Expressed protein ; supported by full-length cDNA: Ceres: 40692.	-0.0821132	-1.1421		2.29187	1.23188	1	0.562966	8.8035e-07		1.1e-10	3.5418e-07	1
253489_at	At4g31780	monogalactosyldiacylglycerol synthase - like protein monogalactosyldiacylglycerol synthase, Cucumis sativus, PID:g1805254; supported by cDNA: gi_7621496_gb_AF241797.1_AF241797	0.0901115	0.147652		1.04103	1.09857	1	0.39958	0.176327		7.891e-08	4e-08	1
253494_at	At4g31830	putative protein	1.55418	-0.522474		1.15237	-0.924282	1	3.74424e-06	0.02807		9.00959e-05	0.000675652	1
253513_at	At4g31760	peroxidase - like protein peroxidase, Spinacia oleracea, PID:g1781338	0.432966	0.17371		1.02118	0.761919	1	0.00130042	0.131176		1.7373e-07	5.54419e-06	1
253515_at	At4g31320	auxin induced like-protein auxin-induced protein 15A, Glycine max., PIR2:JQ1096	0.128761	1.12904		0.507909	1.50818	1	0.163815	3.19e-09		4.41364e-05	7e-11	1
253571_at	At4g31000	putative calmodulin-binding protein calmodulin-binding protein, Nicotiana tabacum	0.161036	-0.33171		1.22867	0.735929	1	0.242016	0.0245458		1.9874e-07	6.44418e-05	1
253573_at	At4g31020	putative protein BEM46 PROTEIN, Schizosaccharomyces pombe, PID:D1022245	-0.0503798	0.711826		1.06646	1.82867	1	0.607191	2.95046e-06		2.117e-08	2e-11	1
253608_at	At4g30290	xyloglucan endo-1,4-beta-D-glucanase-like protein xyloglucan endo-1,4-beta-D-glucanase (EC 3.2.1.-) XTR-3 - Arabidopsis thaliana,PIR2:S71222; supported by cDNA: gi_15215689_gb_AY050373.1_	-0.350291	0.429189		0.842716	1.6222	1	0.0638567	0.0271722		0.000254365	2.0086e-07	1
253616_at	At4g30380	blight-associated protein homolog blight-associated protein p12 precursor - Citrus jambhiri,PID:g4102727	0.323179	1.05517		1.52246	2.25446	1	0.0152187	3.0015e-07		2.82e-09	1e-11	1
253643_at	At4g29780	hypothetical protein ;supported by full-length cDNA: Ceres:249769.	0.634594	0.46137		1.08064	0.90742	1	4.83626e-06	0.000135693		7.09e-09	6.656e-08	1
253664_at	At4g30210	NADPH-ferrihemoprotein reductase (ATR2)	-0.902723	-1.04699		0.226417	0.0821517	1	3.4544e-07	5.486e-08		0.0421192	0.431135	1
253666_at	At4g30270	xyloglucan endo-1,4-beta-D-glucanase precursor ;supported by full-length cDNA: Ceres:19156.	-1.81493	-1.21797		-0.565982	0.0309731	1	0	1.06e-09		1.30877e-05	0.727284	1
253699_at	At4g29800	putative protein patatin-like protein, Sorghum bicolor, AF061282	1.00199	0.379364		0.284534	-0.338096	1	1.01316e-06	0.00799982		0.0362851	0.0155749	1
253714_at	At4g29380	putative protein adaptor protein - Homo sapiens,PID:e284057	1.14517	1.09006		0.170896	0.11579	1	1.89e-09	3.62e-09		0.0651264	0.19677	1
253722_at	At4g29190	putative protein zinc finger transcription factor - Arabidopsis thaliana,PID:g2961542;supported by full-length cDNA: Ceres:16432.	0.190454	-0.675109		1.95066	1.0851	1	0.110091	2.85351e-05		5e-11	1.1876e-07	1
253724_at	At4g29285	Expressed protein ; supported by full-length cDNA: Ceres: 1171.	-0.359442	-1.07001		1.20162	0.491055	1	0.219099	0.00180438		0.000713598	0.100527	1
253736_at	At4g28780	Proline-rich APG - like protein proline-rich protein APG, Arabidopsis thaliana, PIR2:S21961;supported by full-length cDNA: Ceres:324.	-2.07382	-1.61203		-0.536399	-0.0746114	1	2.8522e-07	5.50426e-06		0.0344181	0.749611	1
253779_at	At4g28490	receptor-like protein kinase 5 precursor (RLK5) ; supported by cDNA: gi_166849_gb_M84660.1_ATHRLPKC	0.554924	-0.254055		1.44478	0.635803	1	0.000101031	0.0283346		1.18e-09	2.54277e-05	1
253798_at	At4g28500	predicted protein CUC2 (involved in organ separation), Arabidopsis thaliana, PATCHX:D1020299	-1.13658	-0.595642		-0.184173	0.35676	1	2.737e-08	5.04535e-05		0.0986128	0.00403897	1
253799_at	At4g28140	putative DNA-binding protein AP2 domain containing protein RAP2.4 - Arabidopsis thaliana, PID:g2281633	0.0490075	-1.11604		2.63406	1.46901	1	0.760275	5.06039e-06		1e-10	1.9639e-07	1
253804_at	At4g28230	putative protein	0.569559	1.21181		-0.132785	0.509469	1	7.80368e-06	6.6e-10		0.134158	2.60027e-05	1
253815_at	At4g28250	putative beta-expansin/allergen protein soybean pollen allergen (cim1) protein - soybean, PIR2:S48032;supported by full-length cDNA: Ceres:33023.	-1.42707	-0.74668		-0.678052	0.00234261	1	5.25477e-06	0.0023541		0.00464133	0.990915	1
253870_at	At4g27530	putative protein	2.06196	-0.692239		0.80345	-1.95075	1	0.000686917	0.168899		0.114328	0.00108411	1
253872_at	At4g27410	putative protein Arabidopsis thaliana nap gene,PID:e1234813;supported by full-length cDNA: Ceres:38344.	1.10994	0.364153		1.49093	0.745143	1	2.96361e-06	0.0285887		8.498e-08	0.000191823	1
253874_at	At4g27450	putative protein stem-specific protein - Nicotiana tabacum,PID:g20037;supported by full-length cDNA: Ceres:35207.	1.02167	0.124855		2.53299	1.63618	1	6.5e-10	0.0975895		0	0	1
253877_at	At4g27435	Expressed protein ; supported by cDNA: gi_15809977_gb_AY054257.1_	-1.30362	-0.496384		-0.447072	0.360159	1	1.72e-08	0.000702126		0.0016297	0.00734977	1
253915_at	At4g27280	putative protein centrin, Marsilea vestita;supported by full-length cDNA: Ceres:13072.	0.38901	0.229433		2.22129	2.06172	1	0.00342045	0.0573288		1e-11	2e-11	1
253940_at	At4g26950	putative protein other Arabidopsis hypothetical proteins	-0.843236	0.0564045		-1.10785	-0.208214	1	8.8086e-07	0.590181		3.024e-08	0.0610654	1
253943_at	At4g27030	putative protein gene F19K23.12 of BAC F19K23 from Arabidopsis thaliana chromosome 1, PID:g2160143	-0.605546	0.0221257		-1.12156	-0.493891	1	0.000699913	0.877133		1.28386e-06	0.00337331	1
253962_at	At4g26460	hypothetical protein	0.0805153	0.314538		1.45911	1.69313	1	0.437293	0.00738357		6.7e-10	9e-11	1
253971_at	At4g26530	fructose-bisphosphate aldolase - like protein fructose-bisphosphate aldolase, Arabidopsis thaliana, PIR1:ADMU;supported by full-length cDNA: Ceres:34690.	0.04444	-0.742002		1.05622	0.269778	1	0.712778	1.92463e-05		3.3496e-07	0.0385493	1
254042_at	At4g25810	xyloglucan endo-1,4-beta-D-glucanase (XTR-6) ; supported by cDNA: gi_1244757_gb_U43488.1_ATU43488	0.0380928	0.00131602		2.8076	2.77082	1	0.820905	0.993754		8e-11	9e-11	1
254053_s_at	At4g25300	SRG1-like protein strong homology to SRG1 protein, a new member of the Fe(II)/ascorbate oxidase superfamily, PID:g479047	1.01439	0.7117		0.166951	-0.135739	1	3.67581e-06	0.000151237		0.250065	0.345859	1
254079_at	At4g25730	putative protein pmt2 methyltransferase - Schizosaccharomyces pombe,PID:e1362538	0.260587	1.13234		-0.310112	0.561642	1	0.0671771	5.1708e-07		0.0331776	0.000751517	1
254089_at	At4g24800	putative protein apoptosis gene MA3, Suberites domuncula, Y15421; supported by cDNA: gi_17063162_gb_AY062102.1_	1.0126	0.78627		0.490076	0.263743	1	7.7421e-07	1.38505e-05		0.00120751	0.0475361	1
254119_at	At4g24780	putative pectate lyase pectate lyase, Musa acuminata, PATX:E209876;supported by full-length cDNA: Ceres:36681.	-1.68158	-1.79231		-0.131532	-0.242261	1	1.4531e-07	6.548e-08		0.467075	0.19001	1
254200_at	At4g24110	putative protein predicted proteins, Arabidopsis thaliana	1.53576	0.671008		4.14429	3.27953	1	8.353e-08	0.000628108		0	0	1
254225_at	At4g23670	putative major latex protein major latex protein type 1 - Arabidopsis thaliana, EMBL:X91960;supported by full-length cDNA: Ceres:108949.	0.666871	1.14324		-0.291985	0.184379	1	0.00217052	1.54113e-05		0.123972	0.319067	1
254231_at	At4g23810	putative protein AR411 - Arabidopsis thaliana (thale cress), PID:g1669603; supported by cDNA: gi_13507100_gb_AF272748.1_AF272748	2.0211	0.448671		2.1059	0.533468	1	2e-11	0.00104739		1e-11	0.000234566	1
254232_at	At4g23600	tyrosine transaminase like protein tyrosine transaminase (EC 2.6.1.5) - rat, EMBL:X02741; supported by cDNA: gi_15076852_gb_AF268090.1_AF268090	2.52737	1.18557		1.64287	0.301069	1	1.971e-08	0.000117322		3.74523e-06	0.203486	1
254234_at	At4g23680	putative major latex protein major latex protein type 1 - Arabidopsis thaliana, EMBL:X91960; supported by cDNA: gi_13605713_gb_AF361838.1_AF361838	0.509966	1.72167		-0.508974	0.702731	1	0.0106737	9.121e-08		0.0107957	0.00116578	1
254240_at	At4g23496	Expressed protein ; supported by full-length cDNA: Ceres: 104784.	-1.44263	-0.489587		-0.500894	0.452151	1	1.5951e-07	0.00609864		0.00525561	0.00996954	1
254255_at	At4g23220	serine/threonine kinase - like protein serine/threonine kinase, Brassica oleracea; supported by cDNA: gi_14423417_gb_AF386946.1_AF386946	0.461115	0.029296		1.00767	0.575848	1	0.00365682	0.828481		2.29953e-06	0.000660765	1
254256_at	At4g23180	serine/threonine kinase -like protein serine/threonine kinase, Brassica oleracea; supported by cDNA: gi_13506744_gb_AF224705.1_AF224705	1.86961	0.164219		2.86512	1.15972	1	5.25e-09	0.294442		2e-11	1.98357e-06	1
254265_s_at	At4g23140	serine threonine kinase - like protein KI domain interacting kinase 1 (KIK1), Zea mays; supported by cDNA: gi_13506746_gb_AF224706.1_AF224706	1.50836	0.016369		1.32208	-0.169921	1	4.1724e-07	0.925535		1.99593e-06	0.339886	1
254339_at	At4g22100	glucosidase like protein furostanol glycoside 26-O-beta-glucosidase F26G,Costus speciosus, PATCHX:S78099	1.08639	-0.901446		0.419556	-1.56828	1	0.00223443	0.00792846		0.172475	9.40777e-05	1
254415_at	At4g21326	subtilisin-like serine protease contains similarity to subtilase; SP1 GI:9957714 from [Oryza sativa]	1.04083	0.500175		0.570837	0.0301829	1	1.93155e-06	0.00231201		0.000821682	0.826363	1
254432_at	At4g20830	reticuline oxidase -like protein reticuline oxidase, Eschscholzia californica, PIR:A41533; supported by cDNA: gi_15983492_gb_AF424621.1_AF424621	0.721281	-0.422815		1.51229	0.368196	1	4.85496e-05	0.00455611		7.73e-09	0.0108562	1
254440_at	At4g21020	putative protein desiccation-related protein, Craterostigma plantagineum, PIR2:C45509	1.86419	-0.603745		1.12383	-1.34411	1	5.21175e-06	0.0379587		0.000770202	0.000156445	1
254564_at	At4g19170	neoxanthin cleavage enzyme-like protein neoxanthin cleavage enzyme, Lycopersicon esculentum, PATX:E325797; supported by cDNA: gi_15983766_gb_AY056789.1_	1.59834	0.251455		0.565621	-0.781267	1	2.1e-10	0.0262636		6.4555e-05	1.93292e-06	1
254573_at	At4g19420	putative pectinacetylesterase pectinacetylesterase precursor, Vigna radiata, PIR2:S68805	-1.3546	-0.717521		-0.475366	0.161712	1	1.249e-08	2.4008e-05		0.00111903	0.187677	1
254607_at	At4g18920	hypothetical protein ;supported by full-length cDNA: Ceres:8768.	0.626351	-1.08741		0.314806	-1.39896	1	0.00142215	7.32257e-06		0.0669269	3.8935e-07	1
254609_at	At4g18970	Expressed protein ; supported by full-length cDNA: Ceres: 42850.	-1.52454	-0.766924		-0.344499	0.413119	1	3.179e-08	8.54294e-05		0.0285887	0.0110265	1
254634_at	At4g18650	putative protein transcription factor OBF3.1, Zea mays, PIR2:S33223	0.677335	-0.724536		0.0997022	-1.30217	1	0.000259038	0.00013803		0.489035	2.0914e-07	1
254648_at	At4g18550	lipase-like protein Pn47p, Ipomoea nil, PID:G1527001	-0.382477	1.18892		-0.988164	0.583238	1	0.0190069	8.9792e-07		7.53529e-06	0.00119735	1
254657_s_at	At4g18210	putative protein W15DMY32F, W25DMY32F	-0.592595	-0.112701		-1.05342	-0.573524	1	6.15359e-05	0.304214		8.607e-08	8.51973e-05	1
254667_at	At4g18280	glycine-rich cell wall protein-like glycine-rich protein 1.0 precursor, Phaseolus vulgaris, PIR1:S01821; supported by cDNA: gi_14030676_gb_AF375429.1_AF375429	1.38032	1.18861		1.11532	0.923612	1	9.25e-09	6.268e-08		1.3898e-07	1.36058e-06	1
254702_at	At4g17940	putative protein predicted protein, Arabidopsis thaliana;supported by full-length cDNA: Ceres:33385.	0.277895	0.163055		1.31723	1.20238	1	0.0230481	0.156917		7.38e-09	2.398e-08	1
254740_s_at	At4g13890	glycine hydroxymethyltransferase - like protein glycine hydroxymethyltransferase, Homo sapiens, PIR2:A46746	-1.483	-0.969964		-0.531615	-0.0185789	1	3.3e-10	8.331e-08		7.7758e-05	0.850964	1
254741_s_at	At4g13900	putative disease resistance protein Hcr9-9A, Lycopersicon pimpinellifolium, gb:AJ002236	1.06388	0.639508		0.482554	0.058184	1	2.88764e-06	0.000507838		0.00444908	0.690071	1
254765_at	At4g13270	hypothetical protein	-1.31079	-0.966171		-0.281835	0.0627872	1	4.59e-09	2.2272e-07		0.0173511	0.55811	1
254784_at	At4g12720	growth factor like protein antisense basic fibroblast growth factor GFG - Rattus norvegicus, PID:g1518635;supported by full-length cDNA: Ceres:148575.	0.566667	-0.211598		1.62813	0.849864	1	0.000463315	0.113208		2.84e-09	8.24338e-06	1
254785_at	At4g12730	putative pollen surface protein endosperm specific protein - Zea mays, PID:g2104712;supported by full-length cDNA: Ceres:4620.	-1.15939	-0.445902		-0.926448	-0.212955	1	9.64434e-06	0.0220091		9.91551e-05	0.239489	1
254789_at	At4g12880	blue copper-binding protein, 15K (lamin) ;supported by full-length cDNA: Ceres:41510.	-1.29138	-0.646493		-0.445906	0.198981	1	2.89e-08	8.32475e-05		0.00210356	0.11609	1
254797_at	At4g13030	putative protein	1.06008	0.192036		0.46328	-0.404765	1	2.35e-08	0.0650464		0.000259639	0.000840171	1
254915_s_at	At4g11310	cysteine proteinase contains similarity to cysteine proteinase RD21A (thiol protease) GI:435619, SP:P43297 from [Arabidopsis thaliana]	1.04745	-0.297497		0.543071	-0.801876	1	0.000259737	0.191936		0.0252121	0.00235886	1
255007_at	At4g10020	putative oxidoreductase 11beta-hydroxysteroid dehydrogenase (EC 1.1.1.146) 1 - mouse, PIR1:I56604	1.2462	-0.672057		1.10654	-0.811719	1	3.71798e-05	0.00663241		0.00012177	0.00177375	1
255048_at	At4g09600	gibberellin-regulated protein GASA3 precursor ; supported by cDNA: gi_15450402_gb_AY052302.1_	1.973	-2.13443		2.26428	-1.84315	1	0.00893824	0.00544782		0.00365615	0.0132823	1
255049_at	At4g09610	gibberellin-regulated protein GASA2 precursor ; supported by cDNA: gi_887936_gb_U11765.1_ATU11765	2.66625	-1.9122		2.24052	-2.33792	1	0.00236724	0.0189535		0.00769498	0.00587601	1
255064_at	At4g08950	putative phi-1-like phosphate-induced protein ;supported by full-length cDNA: Ceres:3552.	-0.234031	0.200908		2.15981	2.59475	1	0.0799197	0.127424		6e-11	0	1
255116_at	At4g08850	receptor protein kinase-like protein receptor protein kinase-like protein - Arabidopsis thaliana, PIR2:T05898	0.475828	-0.540276		1.07717	0.0610707	1	0.000317426	9.63163e-05		3.577e-08	0.554353	1
255123_at	At4g08530	putative lipid transfer protein	0.145348	1.55373		-0.757255	0.651129	1	0.320909	2.473e-08		9.61116e-05	0.000392286	1
255255_at	At4g05070	coded for by A. thaliana cDNA T44741	1.43733	0.858339		0.986639	0.407647	1	9.5e-09	5.15811e-06		1.03179e-06	0.00460368	1
255298_at	At4g04840	putative protein similar to transcriptional regulator	0.838364	-1.2017		0.812973	-1.22709	1	0.00376213	0.000201506		0.0046401	0.000165653	1
255364_s_at	At4g04020	putative fibrillin ; supported by full-length cDNA: Ceres: 1461.	-1.09305	-0.354898		-0.495282	0.242868	1	1.059e-08	0.00185779		0.000102919	0.0204179	1
255479_at	At4g02380	coded for by A. thaliana cDNA T46835 similar to several small proteins (~100 aa) that are induced by heat, auxin, ethylene and wounding such as Phaseolus aureus indole-3-acetic acid induced protein ARG (SW:32292);supported by full-length cDNA: Ceres:23194.	1.22209	0.15573		1.06117	-0.00518974	1	8.37e-09	0.149522		5.122e-08	0.960208	1
255515_at	At4g02250	putative pistil-specific protein similar to potato pistil-speicific protein STS15, GenBank accession number 1616628	-1.16647	0.0508795		-1.2314	-0.0140489	1	2.29627e-05	0.791784		1.28543e-05	0.941822	1
255527_at	At4g02360	putative protein	1.28682	-0.156476		0.907089	-0.536205	1	6.45e-09	0.159801		5.2638e-07	0.000159534	1
255543_at	At4g01870	predicted protein of unknown function similar to bacterial tolB proteins but unclear if T7B11.13 is involved in viral transport	0.748485	0.50186		1.1038	0.857177	1	1.61233e-05	0.000747019		1.7717e-07	3.59118e-06	1
255550_at	At4g01970	putative raffinose synthase or seed imbibition protein similar to cucumber raffinose synthase, GenBank accession number AF073744	1.56458	0.279046		0.697981	-0.587551	1	1.5334e-07	0.111574		0.000793889	0.00300119	1
255568_at	At4g01250	putative DNA-binding protein ; supported by cDNA: gi_15028172_gb_AY045909.1_	0.222725	0.0128786		1.21399	1.00415	1	0.0510537	0.90367		1.222e-08	1.3575e-07	1
255602_at	At4g01026	Expressed protein ; supported by full-length cDNA: Ceres: 36229.	0.470798	-0.189187		1.19894	0.538952	1	0.000179197	0.0629256		3.49e-09	4.76979e-05	1
255604_at	At4g01080	hypothetical protein	-1.23133	-0.328086		-1.07593	-0.172688	1	7.191e-08	0.0173194		3.8135e-07	0.177895	1
255630_at	At4g00700	putative phosphoribosylanthranilate transferase	1.35322	0.402926		0.55903	-0.391267	1	3.19977e-06	0.0451739		0.00858506	0.0508828	1
255807_at	At4g10270	probable wound-induced protein wound-induced protein, Lycopersicon esculentum, PIR2:S19773;supported by full-length cDNA: Ceres:1831.	1.31247	-0.245721		4.22928	2.67109	1	1.9648e-07	0.102471		0	2e-11	1
255814_at	At1g19900	unknown protein	-0.0560946	-1.00525		0.128792	-0.820363	1	0.748841	3.9828e-05		0.465772	0.000285349	1
255822_at	At2g40610	putative expansin ;supported by full-length cDNA: Ceres:27553.	-1.36004	-1.33618		-0.330027	-0.306161	1	5.6315e-07	6.9642e-07		0.0566126	0.074489	1
255840_at	At2g33520	unknown protein	1.45172	-0.625672		0.943161	-1.13423	1	1.55984e-05	0.0152926		0.000944767	0.000187624	1
255852_at	At1g66970	unknown protein	0.430053	-0.585321		1.05087	0.0354912	1	0.00133012	8.61229e-05		1.16e-07	0.747276	1
255862_at	At2g30300	hypothetical protein predicted by genefinder; similar to GP|1532169|U63815	-0.63738	-1.16269		-0.174298	-0.699611	1	8.08762e-06	5.27e-09		0.0841178	2.82916e-06	1
255883_at	At1g20270	unknown protein similar to putative prolyl 4-hydroxylase, alpha subunit GI:6598804 from [Arabidopsis thaliana];supported by full-length cDNA: Ceres:13404.	-0.15526	0.393283		0.872189	1.42073	1	0.217853	0.00553788		3.93165e-06	9.96e-09	1
255900_at	At1g17830	hypothetical protein predicted by genemark.hmm;supported by full-length cDNA: Ceres:37923.	0.836173	-0.177554		1.10674	0.0930101	1	0.000251834	0.321244		1.531e-05	0.598645	1
255905_at	At1g17810	tonoplast intrinsic protein, putative similar to tonoplast intrinsic protein GI:21054 from [Phaseolus vulgaris]; supported by cDNA: gi_2605713_gb_AF026275.1_AF026275	0.704657	-1.3957		1.09873	-1.00162	1	0.00160452	1.95353e-06		2.7621e-05	7.11185e-05	1
256017_at	At1g19180	unknown protein ;supported by full-length cDNA: Ceres:38751.	0.280158	-0.35894		1.00834	0.369244	1	0.0196987	0.00453087		1.6486e-07	0.00373388	1
256021_at	At1g58270	unknown protein contains Pfam profile: PF00917 MATH domain; supported by cDNA: gi_12083245_gb_AF332419.1_AF332419	1.18253	0.800224		1.53907	1.15676	1	0.000115485	0.00308663		7.43887e-06	0.00014269	1
256053_at	At1g07260	UDP-glucose glucosyltransferase, putative similar to UDP-glucose glucosyltransferase GI:453245 from [Manihot esculenta]	0.509082	1.12183		-0.0895222	0.523221	1	0.000103328	1.085e-08		0.365254	7.89679e-05	1
256073_at	At1g18100	terminal Flower 1 (TFL1), putative similar to terminal Flower 1 (TFL1) GI:2208929 from [Arabidopsis thaliana]; supported by cDNA: gi_12083219_gb_AF332406.1_AF332406	-0.609967	-1.16601		-0.00253086	-0.558573	1	0.0063331	2.51082e-05		0.989594	0.0108461	1
256114_at	At1g16850	unknown protein ; supported by cDNA: gi_13358195_gb_AF325003.2_AF325003	1.51493	0.235001		1.51913	0.239207	1	5.77314e-05	0.396123		5.61394e-05	0.387943	1
256117_at	At1g16840	unknown protein ; supported by cDNA: gi_15450362_gb_AY052282.1_	-0.189778	0.0561519		1.03367	1.2796	1	0.0347321	0.500822		3.75e-09	2.2e-10	1
256158_at	At1g13590	hypothetical protein contains similarity to NADPH-cytochrome P450 reductase GI:10442765 from [NADPH-cytochrome P450 reductase]	0.241941	1.07142		-0.580598	0.248884	1	0.0339759	5.078e-08		5.88105e-05	0.0298567	1
256159_at	At1g30135	Expressed protein ; supported by full-length cDNA: Ceres: 31945.	0.00155287	-0.42098		1.19061	0.768079	1	0.987424	0.00064646		5.8e-09	1.37149e-06	1
256178_s_at	At1g51780	auxin conjugate hydrolase (ILL5) identical to auxin conjugate hydrolase [Arabidopsis thaliana] (ILL5) GI:5725649;contains nonconsensus AT acceptor splice site at exon3	0.0768829	0.179022		0.992958	1.0951	1	0.325065	0.0322366		2.37e-09	6.5e-10	1
256214_x_at	At1g51000	hypothetical protein predicted by genemark.hmm	0.0391307	1.12354		0.0539215	1.13833	1	0.651551	2.19e-09		0.535082	1.84e-09	1
256237_at	At3g12610	leucine rich repeat protein, putative contains multiple LRR repeats Pfam profile: PF00560; supported by full-length cDNA: Ceres: 29675.	-1.39249	-1.11523		-0.422659	-0.145397	1	9.6e-10	1.756e-08		0.000740267	0.162788	1
256245_at	At3g12580	heat shock protein 70 identical to heat shock protein 70 GB:CAA05547 GI:3962377 [Arabidopsis thaliana]; supported by cDNA: gi_15809831_gb_AY054183.1_	1.09985	0.744152		0.634892	0.279197	1	4.5067e-07	3.68954e-05		0.000176776	0.0439005	1
256262_at	At3g12150	unknown protein	-0.0624983	0.308624		1.15676	1.52788	1	0.572411	0.0126161		3.517e-08	9.3e-10	1
256266_at	At3g12320	unknown protein ; supported by cDNA: gi_15293280_gb_AY051074.1_	0.13185	-0.271318		-1.21073	-1.6139	1	0.134174	0.0055086		6.1e-10	1e-11	1
256299_at	At1g69530	expansin (At-EXP1) identical to expansin (At-EXP1) [Arabidopsis thaliana] GI:1041702;supported by full-length cDNA: Ceres:255048.	-1.03223	-1.28981		-0.198978	-0.456555	1	2.1573e-07	1.295e-08		0.0958509	0.00106772	1
256335_at	At1g72110	hypothetical protein predicted by genemark.hmm	-1.06622	-0.419023		-0.574026	0.073169	1	4.619e-08	0.00102378		5.82366e-05	0.48417	1
256337_at	At1g72060	unknown protein	1.83099	0.43817		1.70633	0.313518	1	8e-11	0.00116179		2.1e-10	0.0115557	1
256338_at	At1g72100	hypothetical protein similar to seed maturation protein PM27 [Glycine max] GI:4836403	1.83053	-0.374491		0.937113	-1.2679	1	1.07844e-05	0.197004		0.00434559	0.000411211	1
256354_at	At1g54870	dormancy related protein, putative similar to dormancy related protein GI:1220178 from [Trollius ledebourii]; supported by cDNA: gi_13937154_gb_AF372931.1_AF372931	2.61721	-3.39934		2.75665	-3.2599	1	0.0196983	0.00412931		0.0149555	0.00546531	1
256366_at	At1g66880	protein kinase, putative contains Pfam profile: PF00069: Eukaryotic protein kinase domain	1.17867	0.630717		1.1073	0.559345	1	2.789e-07	0.000247735		5.948e-07	0.000710984	1
256376_s_at	At1g66690	unknown protein	3.18531	1.58831		1.0572	-0.539811	1	5.61e-09	2.37346e-05		0.00106842	0.0551173	1
256416_at	At3g11050	ferritin subunit, putative similar to ferritin subunit cowpea2 precursor GI:2970654 (Vigna unguiculata); supported by full-length cDNA: Ceres: 5710.	1.0728	-0.949063		0.962107	-1.05976	1	0.000455431	0.00126327		0.00113316	0.000506511	1
256454_at	At1g75280	NADPH oxidoreductase, putative similar to GI:1708420 from [Arabidopsis thaliana] (J. Biol. Chem. 270 (44), 26224-26231 (1995));supported by full-length cDNA: Ceres:11944.	-1.19908	-0.228567		-0.509232	0.461286	1	3.865e-07	0.114487		0.00211944	0.00428887	1
256464_at	At1g32560	late-embryogenesis abundant protein, putative similar to GI:4102692 from [Glycine max]	1.79547	-0.51576		1.50375	-0.80748	1	6.1208e-07	0.028399		4.83225e-06	0.00183382	1
256497_at	At1g31580	ORF1, putative similar to ORF1 GI:457716 from (Arabidopsis thaliana); supported by cDNA: gi_16649160_gb_AY059950.1_	-0.526028	-2.60069		1.25203	-0.822626	1	0.0119578	8.4e-10		7.28957e-06	0.000478129	1
256525_at	At1g66180	unknown protein ;supported by full-length cDNA: Ceres:99625.	-0.122741	-0.0276141		0.956172	1.0513	1	0.335154	0.825607		1.7488e-06	5.685e-07	1
256542_at	At1g42550	unknown protein	1.18875	0.808491		0.162983	-0.217276	1	5.63386e-06	0.000286641		0.352162	0.220237	1
256578_at	At3g28200	peroxidase, putative similar to peroxidase ATP26a GB:CAA72487 GI:1890317 [Arabidopsis thaliana]; supported by cDNA: gi_14334599_gb_AY034973.1_	-1.07247	-0.432054		-0.175631	0.464784	1	5.64e-09	0.000198763		0.0628219	9.90446e-05	1
256584_at	At3g28750	unknown protein	-1.33957	0.0751769		-1.61331	-0.198563	1	1.18052e-05	0.718109		1.43775e-06	0.34699	1
256589_at	At3g28740	cytochrome P450, putative contains Pfam profile: PF00067 cytochrome P450; supported by cDNA: gi_15292830_gb_AY050849.1_	1.05947	1.29002		0.267419	0.497967	1	1.26604e-06	1.1619e-07		0.0630709	0.00208468	1
256743_at	At3g29370	Expressed protein ; supported by full-length cDNA: Ceres: 22461.	0.760876	0.0772321		1.17582	0.492179	1	7.50077e-06	0.498796		4.096e-08	0.00055937	1
256764_at	At3g29310	hypothetical protein predicted by genscan+	0.332256	1.05844		-0.20394	0.522239	1	0.0188611	6.5848e-07		0.125841	0.000926576	1
256766_at	At3g22231	Expressed protein ; supported by cDNA: gi_14335055_gb_AY037207.1_	-0.939789	-1.57326		0.562802	-0.0706654	1	4.77e-09	0		2.73873e-06	0.363559	1
256777_at	At3g13780	hypothetical protein predicted by genemark.hmm	0.460627	1.09223		-0.0908279	0.540774	1	0.00183579	2.8131e-07		0.463745	0.000498293	1
256814_at	At3g21370	beta-glucosidase, putative similar to beta-glucosidase GB:AAB64244 from [Arabidopsis thaliana], (Plant Mol. Biol. 34 (1), 57-68 (1997))	1.87327	-2.98069		1.76906	-3.0849	1	0.030612	0.00183237		0.0395086	0.00140595	1
256815_at	At3g21380	unknown protein contains Pfam profile: PF01419 jacalin-like lectin domain	1.35648	-1.79996		1.30247	-1.85398	1	0.00800308	0.00107392		0.0102225	0.000843906	1
256825_at	At3g22120	unknown protein similar to cell wall-plasma membrane linker protein GB:CAA64425 from [Brassica napus]	2.38468	0.195465		1.74462	-0.444602	1	4e-11	0.167551		2.86e-09	0.00508933	1
256864_at	At3g23890	topoisomerase II identical to topoisomerase II GB:L21015 [Arabidopsis thaliana] (Plant Physiol. 106 (4), 1701-1702 (1994)); supported by cDNA: gi_474889_gb_L21015.1_ATHTOP2	0.990954	1.19888		0.177838	0.385767	1	2.6847e-07	2.466e-08		0.124806	0.00321076	1
256875_at	At3g26330	cytochrome P450, putative contains Pfam profile: PF00067 cytochrome P450	1.22716	-0.323488		0.464379	-1.08627	1	6.13884e-05	0.161271		0.0519371	0.000199916	1
256891_at	At3g19030	hypothetical protein contains similarity to phosphoserine aminotransferase GB:P19689 from [Yersinia enterocolitica];supported by full-length cDNA: Ceres:30768.	0.603838	-1.9066		2.34487	-0.165573	1	0.00148055	5.21e-09		3.4e-10	0.299506	1
256922_at	At3g19010	hypothetical protein contains similarity to flavonol synthase (FLS) GB:Q41452 from [Solanum tuberosum], contains Pfam profile: PF00671 Iron/Ascorbate oxidoreductase family;supported by full-length cDNA: Ceres:41506.	0.697115	-0.233598		1.26386	0.333152	1	5.21417e-06	0.0326294		3.41e-09	0.00444258	1
256966_at	At3g13400	pollen specific protein, putative similar to GB:CAB59910 from [Arabidopsis thaliana], contains Pfam profiles: PF00394 Multicopper oxidase; supported by cDNA: gi_15912262_gb_AY056409.1_	-1.2311	-0.239971		-1.38713	-0.396003	1	4.95667e-06	0.187929		1.25277e-06	0.0383478	1
256994_s_at	At3g25830	limonene cyclase, putative similar to limonene cyclase GB:BAA08367 from [Perilla frutescens], contains Pfam profile: PF01397 terpene synthase family	1.0184	-0.737734		0.902134	-0.854002	1	6.31584e-05	0.00116182		0.000203875	0.000336234	1
257053_at	At3g15210	ethylene responsive element binding factor 4 (AtERF4) identical to GB:BAA32421 from [Arabidopsis thaliana];supported by full-length cDNA: Ceres:22775.	-0.204078	-0.955429		1.96131	1.20996	1	0.106842	1.14051e-06		1.1e-10	6.354e-08	1
257059_at	At3g15280	unknown protein ; supported by cDNA: gi_16974610_gb_AY060583.1_	2.1445	-0.294813		0.786145	-1.65317	1	0.000165871	0.497676		0.0843415	0.00155418	1
257061_at	At3g18250	hypothetical protein predicted by genscan+	1.00441	0.409196		0.0121508	-0.583061	1	1.07384e-06	0.00517105		0.923298	0.000326941	1
257071_at	At3g28180	unknown protein ; supported by cDNA: gi_15810494_gb_AY056286.1_	-0.588234	0.0443823		0.494421	1.12704	1	2.38398e-05	0.649896		0.000137011	1.022e-08	1
257076_at	At3g19680	unknown protein	-0.313505	0.0823697		1.61832	2.01419	1	0.0108761	0.454287		3.8e-10	2e-11	1
257085_at	At3g20630	ubiquitin-specific protease 14 (UBP14), putative similar to ubiquitin-specific protease 14 GI:11993473 [Arabidopsis thaliana]	-1.09641	-0.925567		-0.047235	0.123613	1	1.5312e-07	1.18972e-06		0.688021	0.30134	1
257121_at	At3g20220	hypothetical protein similar to auxin-induced proteins	-0.579373	0.575468		-1.16133	-0.00649219	1	0.000222391	0.000236693		1.0141e-07	0.956924	1
257153_at	At3g27220	unknown protein ; supported by cDNA: gi_15081754_gb_AY048270.1_	0.598711	0.193075		3.47709	3.07145	1	2.32127e-05	0.0665781		0	0	1
257173_at	At3g23810	S-adenosyl-L-homocysteinas, putative similar to S-adenosyl-L-homocysteinase GB:AAD56048 from [Lupinus luteus]; supported by cDNA: gi_15292698_gb_AY050783.1_	-1.23264	-0.923728		-0.279738	0.0291773	1	3.739e-08	1.28939e-06		0.029741	0.804687	1
257203_at	At3g23730	xyloglucan endotransglycosylase, putative similar to xyloglucan endotransglycosylase 1 GB:CAA10231 from [Fagus sylvatica] (Plant Physiol.(1999) 119, 1148-1148);supported by full-length cDNA: Ceres:10852.	-0.232558	0.318232		0.701057	1.25185	1	0.258983	0.129601		0.00317126	1.74237e-05	1
257233_at	At3g15050	hypothetical protein similar to SF16 protein GB:CAA52782 [Helianthus annuus]	-1.8816	-0.655028		-0.301672	0.924896	1	7.906e-08	0.00352245		0.12976	0.000212206	1
257273_at	At3g28030	hypothetical protein contains Pfam profile: PF00867 XPG I-region; supported by cDNA: gi_13649703_gb_AF312711.1_AF312711	1.08514	1.11251		-0.0905169	-0.0631438	1	6.288e-08	4.59e-08		0.40827	0.561559	1
257280_at	At3g14440	9-cis-epoxycarotenoid dioxygenase, putative similar to 9-cis-epoxycarotenoid dioxygenase GB:AAF26356 [Phaseolus vulgaris]; supported by cDNA: gi_15810432_gb_AY056255.1_	0.15424	-0.464851		1.39287	0.773782	1	0.277862	0.0042303		6.493e-08	5.57043e-05	1
257313_at	At3g26520	gamma tonoplast intrinsic protein nearly identical to gamma tonoplast intrinsic protein 2 (TIP2) GB:AF057137 [Arabidopsis thaliana]; supported by cDNA: gi_2246620_gb_AF004393.1_AF004393	-1.04425	-1.71656		0.976021	0.303716	1	1.1853e-07	1.8e-10		2.7304e-07	0.013359	1
257402_at	At1g23570	hypothetical protein similar to putative OBP32pep protein GB:AAC98012 GI:4056439 from (Arabidopsis thaliana)	1.20254	0.926049		0.0240782	-0.252411	1	9.5774e-07	1.83479e-05		0.872209	0.107711	1
257429_at	At2g27940	putative RING zinc finger protein	1.18478	-0.111993		0.570463	-0.726313	1	9.2818e-07	0.450903		0.00141809	0.000176998	1
257506_at	At1g29440	auxin-induced protein, putative similar to SP:P33083 from [Glycine max]	-1.07798	-0.437596		-0.617132	0.0232547	1	1.35771e-05	0.0196164		0.00228625	0.890822	1
257516_at	At1g69040	unknown protein	0.126174	0.499151		1.34148	1.71446	1	0.367244	0.0023992		9.305e-08	3.99e-09	1
257543_at	At3g28960	hypothetical protein predicted by genemark	-1.00579	-0.0869348		-0.979988	-0.0611372	1	1.0305e-07	0.410012		1.4241e-07	0.559905	1
257623_at	At3g26210	cytochrome P450, putative contains Pfam profile: PF00067 cytochrome P450	0.861081	-0.220507		1.0977	0.0161143	1	8.275e-08	0.0224987		3.65e-09	0.854268	1
257654_at	At3g13310	DnaJ protein, putative contains Pfam profile: PF00226 DnaJ domain;supported by full-length cDNA: Ceres:31309.	-0.328875	-0.335138		1.75923	1.75296	1	0.0264325	0.0241208		2.19e-09	2.29e-09	1
257718_at	At3g18400	organ separation protein, putative similar to GB:BAA19529 from [Arabidopsis thaliana]	0.283081	-1.05946		0.221101	-1.12144	1	0.089629	7.75589e-06		0.176378	4.1006e-06	1
257740_at	At3g27330	hypothetical protein predicted by genemark.hmm, contains Pfam profile: PF00097 zinc finger, C3HC4 type (RING finger)	0.605645	1.2299		0.122116	0.746368	1	0.000498072	2.631e-07		0.381071	7.10279e-05	1
257769_at	At3g23050	indoleacetic acid (IAA)-inducible gene (IAA7) identical to (IAA7) gene GB:U18409 [Arabidopsis thaliana] (J. Mol. Biol. 251 (4), 533-549 (1995));supported by full-length cDNA: Ceres:38286.	-1.50893	-1.62319		0.221527	0.107268	1	2.23286e-06	9.4902e-07		0.282445	0.596906	1
257772_at	At3g23080	unknown protein C-term similar to phosphatidylcholine transfer protein GB:AAF08345 [Homo sapiens]; supported by cDNA: gi_15810256_gb_AY056167.1_	1.07465	1.04494		0.768445	0.738736	1	4.2154e-07	5.9123e-07		1.94952e-05	2.95478e-05	1
257775_at	At3g29260	short-chain alcohol dehydrogenase, putative similar to short-chain alcohol dehydrogenase GB:AAF04194 [Pisum sativum]; contains Pfam profile: PF00106 short chain dehydrogenase	0.82501	-0.67795		0.384967	-1.11799	1	0.000237849	0.00127618		0.0390916	1.10842e-05	1
257834_at	At3g26720	alpha-mannosidase, putative similar to lysosomal alpha-mannosidase GB:AAC34130 [Homo sapiens] (Hum. Mol. Genet. 6 (5), 717-726 (1997)); supported by cDNA: gi_14517402_gb_AY039536.1_	1.12278	0.828627		0.326466	0.0323109	1	1.921e-08	8.3423e-07		0.00560278	0.751634	1
257844_at	At3g28480	prolyl 4-hydroxylase, putative similar to PROLYL 4-HYDROXYLASE ALPHA SUBUNIT PRECURSOR GB:Q10576 from [Caenorhabditis elegans];supported by full-length cDNA: Ceres:8330.	-0.412745	-0.228773		0.826764	1.01074	1	0.000169966	0.0140596		7.128e-08	5.41e-09	1
257853_at	At3g12960	hypothetical protein predicted by genefinder, similar to seed maturation protein PM28 GB:AAD30427 from [Glycine max]	3.46273	0.65034		1.36547	-1.44692	1	8.6578e-07	0.143285		0.00568486	0.00385481	1
257891_at	At3g17170	hypothetical protein predicted by genemark.hmm;supported by full-length cDNA: Ceres:16548.	0.146109	1.11132		-0.263782	0.701429	1	0.317344	1.48122e-06		0.0820819	0.000195223	1
257896_at	At3g16920	basic chitinase, putative similar to basic chitinase GB:CAA78843 [Lycopersicon esculentum] (Plant Mol. Biol. 22 (6), 1017-1029 (1993)); supported by cDNA: gi_15724261_gb_AF412071.1_AF412071	-1.40376	-0.594768		-0.400097	0.408891	1	2.75e-09	7.21196e-05		0.00227477	0.00193373	1
257908_at	At3g25410	unknown protein contains Pfam profile: PF01758 sodium bile acid symporter family;supported by full-length cDNA: Ceres:26683.	0.212926	0.484251		0.954709	1.22603	1	0.0165484	2.25737e-05		6.59e-09	2.4e-10	1
257922_at	At3g23150	ethylene receptor, putative (ETR2) similar to ethylene receptor homolog GB:AAD31396 from [Lycopersicon esculentum], contains Pfam profile: PF01590 GAF domain	0.446184	0.987136		1.22061	1.76156	1	3.63657e-05	2.65e-09		1.6e-10	0	1
257925_at	At3g23170	unknown protein ;supported by full-length cDNA: Ceres:92314.	0.612042	0.489038		2.00993	1.88692	1	1.06996e-05	0.000108802		0	1e-11	1
257947_at	At3g21720	putative isocitrate lyase similar to GB:P25248 from [Brassica napus]	1.22794	-0.413467		1.11208	-0.529329	1	7.73891e-06	0.0373844		2.26396e-05	0.0106334	1
257994_at	At3g19920	unknown protein	1.66868	-0.877825		0.933494	-1.61302	1	0.000332472	0.0268106		0.0197626	0.000448903	1
258003_at	At3g29030	expansin At-EXP5 identical to expansin At-EXP5 GB:AAB38071 from [Arabidopsis thaliana]; supported by cDNA: gi_1041703_gb_U30478.1_ATU30478	-0.215619	-1.18176		-0.356983	-1.32312	1	0.216399	5.0035e-06		0.0499992	1.36306e-06	1
258054_at	At3g16240	delta tonoplast integral protein (delta-TIP) identical to delta tonoplast integral protein (delta-TIP) GB:U39485 [Arabidopsis thaliana] (Plant Cell 8 (4), 587-599 (1996)); supported by full-length cDNA: Ceres: 19689.	-1.57812	-1.57671		0.021183	0.0225981	1	2.04e-09	2.07e-09		0.860659	0.851466	1
258055_at	At3g16250	putative 2Fe-2S iron-sulfur cluster protein contains Pfam profile: PF00111 2Fe-2S iron-sulfur cluster binding domains; supported by cDNA: gi_14596158_gb_AY042867.1_	-1.12135	-1.2571		0.4075	0.271754	1	1.54001e-06	3.9417e-07		0.012575	0.0773669	1
258077_at	At3g26110	unknown protein ;supported by full-length cDNA: Ceres:10103.	-0.84799	0.394932		-1.29732	-0.0543976	1	9.69911e-06	0.00754612		6.247e-08	0.674657	1
258116_at	At3g14520	hypothetical protein similar to terpene synthase GB:CAA72074 from [Arabidopsis thaliana]	-1.43796	0.242298		-0.706526	0.973731	1	1.33554e-06	0.201277		0.00153945	9.15277e-05	1
258121_s_at	At3g14530	putative geranylgeranyl pyrophosphate synthase GGPS3 almost identical to GB:S71231 from [Arabidopsis thaliana]	-1.28434	-0.113688		-0.525351	0.645305	1	3.03936e-05	0.603252		0.027494	0.00911088	1
258133_at	At3g24500	ethylene-responsive transcriptional coactivator, putative similar to GB:AAD46402 from [Lycopersicon esculentum] (Plant J. 18 (6), 589-600 (1999));supported by full-length cDNA: Ceres:158734.	0.460962	1.41156		0.565368	1.51597	1	0.000554678	1.61e-09		8.42658e-05	6.2e-10	1
258139_at	At3g24520	heat shock transcription factor HSF1, putative similar to GB:S52641 from [Arabidopsis thaliana] (Plant Mol. Biol. 26, 353-362 (1994)); supported by cDNA: gi_15810193_gb_AY056111.1_	0.469966	-1.49624		2.46205	0.495841	1	0.00510838	4.302e-08		6e-11	0.00354816	1
258144_at	At3g18180	hypothetical protein	0.702933	1.38686		-0.79003	-0.106098	1	2.46185e-05	7.27e-09		6.94404e-06	0.370526	1
258224_at	At3g15670	LEA76 homologue type2 identical to LEA76 homologue type2 GB:X91912 [Arabidopsis thaliana]; similar to late embryogenesis abundant protein 76 (LEA76) GB:P13934 [Brassica napus]; supported by cDNA: gi_14532803_gb_AY040026.1_	2.11247	-2.20344		2.00514	-2.31077	1	0.00498704	0.00374616		0.00698863	0.00267411	1
258225_at	At3g15630	unknown protein ; supported by cDNA: gi_15529233_gb_AY052241.1_	1.18398	0.233832		1.54098	0.590834	1	8.266e-08	0.0681408		2.78e-09	0.000190597	1
258244_at	At3g27770	unknown protein ; supported by cDNA: gi_16974601_gb_AY060578.1_	0.0177979	-0.280773		1.95625	1.65768	1	0.852356	0.00961709		0	5e-11	1
258270_at	At3g15650	putative lysophospholipase similar to lysophospholipase GB:AAD52700 [Schistosoma japonicum]	-2.23789	-1.97952		0.127447	0.385823	1	1e-11	3e-11		0.260427	0.00314761	1
258277_at	At3g26830	putative cytochrome P450 similar to cytochrome P450 71B2 GB:O65788 [Arabidopsis thaliana]	2.68207	1.54213		0.761334	-0.378604	1	2.6059e-07	0.000119614		0.0213459	0.218933	1
258289_at	At3g23450	hypothetical protein predicted by genemark	-0.130161	1.197		-0.15671	1.17045	1	0.525194	3.11741e-05		0.445771	3.93217e-05	1
258299_at	At3g23410	unknown protein contains GMC oxidoreductase domain; supported by cDNA: gi_13605691_gb_AF361827.1_AF361827	0.433286	1.12595		-0.756772	-0.0641056	1	0.00101077	3.465e-08		4.23044e-06	0.551726	1
258321_at	At3g22840	early light-induced protein identical to early light-induced protein GB:AAB88391 from [Arabidopsis thaliana];supported by full-length cDNA: Ceres:14490.	-1.0845	-0.537442		-0.903319	-0.356257	1	4.03e-09	1.93734e-05		4.269e-08	0.000945892	1
258322_at	At3g22740	putative selenocysteine methyltransferase similar to selenocysteine methyltransferase GB:P56707 from [Astragalus bisulcatus];supported by full-length cDNA: Ceres:36591.	1.0131	-0.170237		0.309596	-0.873743	1	6.64442e-05	0.36558		0.110957	0.000273201	1
258332_at	At3g16180	putative transport protein similar to transport protein GB:AAB00858 from [Arabidopsis thaliana]	-1.15285	-0.795709		-0.0935666	0.263572	1	7.82e-09	8.0931e-07		0.345598	0.0155398	1
258338_at	At3g16150	putative L-asparaginase similar to L-ASPARAGINASE GB:P30364from [Lupinus angustifolius];supported by full-length cDNA: Ceres:21689.	-1.5432	-0.0477286		-1.64855	-0.153074	1	4e-11	0.586854		1e-11	0.0959282	1
258347_at	At3g17520	unknown protein identical to LEA-like protein GB:CAA10352 from [Arabidopsis thaliana]	2.75554	-0.917474		1.92521	-1.74781	1	2.86882e-05	0.063767		0.000833594	0.00179536	1
258358_at	At3g14380	unknown protein similar to unknown protein GB:AAD50013 from [Arabidopsis thaliana]	-1.45112	-1.1883		-0.219521	0.0432996	1	2.7091e-07	2.90571e-06		0.190726	0.79027	1
258359_s_at	At3g14415	putative glycolate oxidase similar to glycolate oxidase GB:BAA03131 from [Cucurbita sp.]	-1.17768	-1.02209		-0.25977	-0.104176	1	5.63e-09	3.502e-08		0.0164513	0.293649	1
258370_at	At3g14395	Expressed protein ; supported by full-length cDNA: Ceres: 9155.	0.225863	1.09358		-0.232836	0.634878	1	0.0312093	1.277e-08		0.0270692	9.10468e-06	1
258395_at	At3g15500	putative jasmonic acid regulatory protein similar to jasmonic acid 2 GB:AAF04915 from [Lycopersicon esculentum];supported by full-length cDNA: Ceres:109984.	1.04445	-0.331713		1.03229	-0.343875	1	1.38197e-05	0.0588609		1.56806e-05	0.0511894	1
258402_at	At3g15450	unknown protein very similar to unknown protein GB:AAC39468 from [Arabidopsis thaliana]; supported by cDNA: gi_14335087_gb_AY037223.1_	0.85287	0.151706		1.5091	0.807937	1	0.000131754	0.371627		2.3862e-07	0.000219326	1
258415_at	At3g17390	putative s-adenosylmethionine synthetase similar to S-ADENOSYLMETHIONINE SYNTHETASE GB:Q96552 from [Catharanthus roseus];supported by full-length cDNA: Ceres:326.	-1.00084	-0.426598		-0.308682	0.26556	1	6.9e-10	2.32244e-05		0.000523269	0.00177694	1
258432_at	At3g16570	unknown protein ;supported by full-length cDNA: Ceres:112601.	-1.18254	-0.738034		-0.321855	0.122653	1	2.94e-09	1.10043e-06		0.00329473	0.200169	1
258476_at	At3g02400	hypothetical protein predicted by genefinder	0.43796	1.0803		-0.0348012	0.607537	1	0.00224207	2.4041e-07		0.771909	0.000138903	1
258487_at	At3g02550	unknown protein ;supported by full-length cDNA: Ceres:20907.	0.609535	-0.0637598		3.65077	2.97747	1	2.03136e-05	0.524405		0	0	1
258497_at	At3g02380	putative flowering-time gene CONSTANS (COL2) identical to putative flowering-time gene CONSTANS (COL2) GB:AAB67879 GI:1507699 (Arabidopsis thaliana);supported by full-length cDNA: Ceres:949.	0.512793	0.0378361		-1.0083	-1.48326	1	8.37184e-05	0.694409		3.558e-08	2.2e-10	1
258498_at	At3g02480	unknown protein similar to pollen coat protein GB:CAA63531 from [Brassica oleracea]; supported by cDNA: gi_14335127_gb_AY037243.1_	1.18984	-0.648274		0.849997	-0.988112	1	0.000127099	0.0130472		0.00223839	0.000679333	1
258507_at	At3g06500	neutral invertase, putative similar to neutral invertase GB:CAA76145 from [Daucus carota] (Physiol. Plantarum (1999) 107, 159-165)	1.04591	0.042708		1.80144	0.798233	1	2.7e-08	0.662408		2e-11	7.6736e-07	1
258537_at	At3g04210	putative disease resistance protein similar to disease resistance protein RPP1-WsC GB:AAC72979 [Arabidopsis thaliana]; supported by cDNA: gi_15982829_gb_AY057522.1_	-0.0048313	-1.15078		1.20362	0.0576668	1	0.979911	2.5597e-05		1.58814e-05	0.764124	1
258580_at	At3g04170	germin-like protein contains Pfam profile: PF01072 germin family; similar to germin type2 GB:CAA63023 [Arabidopsis thaliana]	0.289625	-1.10044		0.18015	-1.20992	1	0.216531	0.000219036		0.43438	8.86221e-05	1
258582_at	At3g04150	germin-like protein contains Pfam profile: PF01072 germin family; similar to germin type2 GB:CAA63023 [Arabidopsis thaliana]	0.852949	-1.05568		0.581804	-1.32683	1	0.0163674	0.00450971		0.0842346	0.000809051	1
258639_at	At3g07820	polygalacturonase (PGA3) identical to polygalacturonase (PGA3) GB:AJ005584 (Mol. Gen. Genet. 261 (6), 948-952 (1999));supported by full-length cDNA: Ceres:36765.	-1.44728	0.139594		-1.66394	-0.0770626	1	4.84486e-06	0.503833		9.6372e-07	0.710556	1
258645_s_at	At3g07850	exopolygalacturonase identical to exopolygalacturonase GB:X72292 (Mol. Gen. Genet. 261 (6), 948-952 (1999)); supported by cDNA: gi_15810268_gb_AY056173.1_	-1.54318	0.316165		-1.97083	-0.111485	1	1.73169e-05	0.215123		1.09417e-06	0.654203	1
258650_at	At3g09830	putative protein kinase similar to protein kinase (APK1A) GB:Q06548 [Arabidopsis thaliana]; contains Pfam profile: PF00069 Eukaryotic protein kinase domain	0.701089	0.0342678		1.08102	0.414194	1	4.99434e-05	0.78375		3.8603e-07	0.0044046	1
258682_at	At3g08720	putative ribosomal-protein S6 kinase (ATPK19) identical to putative ribosomal-protein S6 kinase (ATPK19) GB:D42061 [Arabidopsis thaliana] (FEBS Lett. 358 (2), 199-204 (1995)); supported by cDNA: gi_15292784_gb_AY050826.1_	1.09283	0.0806258		1.03685	0.0246428	1	1.712e-08	0.417694		3.357e-08	0.802282	1
258707_at	At3g09480	putative histone H2B similar to histone H2B-3 GB:CAA12231 from [Lycopersicon esculentum]	0.469084	1.10294		-0.142772	0.491087	1	0.000607341	5.661e-08		0.203378	0.000408351	1
258764_at	At3g10720	putative pectinesterase contains similarity to pectinesterase GB:AAB57671 [Citrus sinensis]	-0.362336	-1.34131		1.76314	0.784172	1	0.0388474	6.734e-07		2.253e-08	0.000214354	1
258786_at	At3g11820	putative syntaxin contains Pfam profile: PF00804 syntaxin;supported by full-length cDNA: Ceres:38899.	0.327006	-0.0594791		1.31048	0.923993	1	0.000565086	0.434849		4e-11	4.77e-09	1
258792_at	At3g04640	hypothetical protein predicted by genefinder;supported by full-length cDNA: Ceres:8992.	0.895674	-0.21243		1.64547	0.537369	1	1.02047e-06	0.0738689		4.4e-10	0.000232978	1
258828_at	At3g07130	putative purple acid phosphatase similar to purple acid phosphatase GB:CAA06921 [Ipomoea batatas]	1.00744	0.734934		-0.354972	-0.627473	1	5.4616e-07	1.97972e-05		0.00904385	9.94357e-05	1
258856_at	At3g02040	hypothetical protein predicted by genefinder;supported by full-length cDNA: Ceres:40090.	1.30214	0.154727		1.0015	-0.145918	1	1.51e-09	0.127474		4.565e-08	0.148808	1
258859_at	At3g02120	Expressed protein ; supported by full-length cDNA: Ceres: 5806.	0.982364	1.29485		0.14453	0.457016	1	1.3283e-07	3.87e-09		0.178384	0.000504425	1
258867_at	At3g03130	hypothetical protein predicted by genefinder	0.578872	1.13425		-0.246456	0.308924	1	0.00117133	1.38699e-06		0.106684	0.048427	1
258879_at	At3g03270	unknown protein ; supported by full-length cDNA: Ceres: 118261.	0.287175	0.366593		1.4932	1.57262	1	0.0120903	0.00246906		4.4e-10	2.2e-10	1
258901_at	At3g05640	putative protein phosphatase-2C similar to protein phosphatase-2C GB:AAC36699 from [Mesembryanthemum crystallinum]; supported by cDNA: gi_15215718_gb_AY050388.1_	-0.083856	-0.908089		1.69249	0.868254	1	0.303138	1.283e-08		0	2.284e-08	1
258920_at	At3g10520	class 2 non-symbiotic hemoglobin identical to class 2 non-symbiotic hemoglobin GB:AAB82770 [Arabidopsis thaliana]; supported by full-length cDNA: Ceres: 37346.	-1.6668	-1.6747		0.0133197	0.00541761	1	1.1e-10	1e-10		0.896526	0.957804	1
258930_at	At3g10040	unknown protein predicted by genscan, est match	0.559949	0.259313		4.89494	4.5943	1	8.39089e-05	0.0244856		0	0	1
258939_at	At3g10020	unknown protein predicted by genefinder, multiple est matches;supported by full-length cDNA: Ceres:7073.	1.25079	1.28817		1.14682	1.1842	1	1.04859e-06	7.3884e-07		2.88421e-06	1.99165e-06	1
258947_at	At3g01830	hypothetical protein similar to calmodulin-like protein GB:CAB42906 [Arabidopsis thaliana]; Pfam HMM hit: EF hand; supported by full-length cDNA: Ceres: 7252.	1.1757	0.446928		1.29413	0.565357	1	9.76908e-06	0.0234617		3.33382e-06	0.00619007	1
259010_at	At3g07340	unknown protein contains helix-loop-helix DNA binding motif	-2.31175	-0.478848		-1.73756	0.0953365	1	1.5e-10	0.00471941		6.86e-09	0.515965	1
259038_at	At3g09210	unknown protein predicted by genscan; est match;supported by full-length cDNA: Ceres:3820.	0.703411	1.05849		-0.0275482	0.327529	1	7.25695e-05	8.0938e-07		0.832118	0.0221666	1
259133_at	At3g05400	sugar transporter, putative similar to integral membrane protein GB:U43629 from [Beta vulgaris] (Plant Physiol.(1996) 110 (2), 511-520)	-1.2289	-1.07058		-0.429759	-0.271442	1	3.96e-08	2.222e-07		0.00230011	0.0343529	1
259161_at	At3g01500	carbonic anhydrase, chloroplast precursor identical to carbonic anhydrase, chloroplast precursor GB:P27140 [Arabidopsis thaliana]; supported by cDNA: gi_15810272_gb_AY056175.1_	-1.40287	-2.19577		1.17837	0.385478	1	2.6339e-07	8.3e-10		2.11039e-06	0.0251856	1
259189_at	At3g01700	unknown protein	-1.31479	-0.278565		-1.35991	-0.323689	1	3.1817e-06	0.139952		2.15744e-06	0.0904232	1
259190_at	At3g01780	unknown protein est hit, predicted by genscan	1.34158	1.23073		0.226447	0.115594	1	9.84e-09	2.984e-08		0.0657889	0.325898	1
259266_at	At3g01240	hypothetical protein predicted by genscan+	-1.13078	0.377214		-1.33524	0.172756	1	3.18668e-05	0.065708		5.26585e-06	0.376352	1
259269_at	At3g01270	putative pectate lyase similar to pectate lyase precursor GB:P40973 (Lilium longiflorum);supported by full-length cDNA: Ceres:104915.	-1.16139	-0.023964		-1.28972	-0.152291	1	4.36121e-06	0.884345		1.30068e-06	0.362346	1
259272_at	At3g01290	unknown protein similar to hypothetical protein GB:CAA10289 [Cicer arietinum]; supported by full-length cDNA: Ceres: 108086.	2.05118	0.0576335		1.65085	-0.342697	1	1.67e-08	0.754729		2.5655e-07	0.0787858	1
259302_at	At3g05120	unknown protein	-0.150926	-0.351125		1.10247	0.902269	1	0.0563922	0.000255473		3.6e-10	5.12e-09	1
259303_at	At3g05130	hypothetical protein predicted by genscan	0.337932	1.07677		-0.204547	0.534292	1	0.0251433	1.29498e-06		0.151787	0.00139705	1
259314_at	At3g05260	putative glucose and ribitol dehydrogenase homolog similar to GB:AAC60580 from [Hordeum vulgare] showing homologies to bacterial glucose and ribitol dehydrogenases; supported by cDNA: gi_16226574_gb_AF428435.1_AF428435	2.13502	-1.62101		1.42641	-2.32962	1	0.0019435	0.012026		0.0237306	0.000981287	1
259375_at	At3g16370	putative APG protein similar to anter-specific proline-rich protein APG precursor SP:P40602 (Arabidopsis thaliana); contains Pfam profile: PF00657 Lipase Acylhydrolase with GDSL-like motif	-1.11555	-0.757262		-0.0194242	0.338867	1	8.73137e-06	0.000414556		0.90815	0.0594161	1
259381_s_at	At3g16390	putative lectin contains Pfam profile: PF01419 jacalin-like lectin domain; similar to jasmonate inducible protein GB:Y11483 (Brassica napus), myrosinase binding protein GB:BAA84545 (Arabidopsis thaliana)	1.49992	1.50158		0.579663	0.581321	1	1.0357e-07	1.0215e-07		0.00192835	0.00188719	1
259418_at	At1g02390	unknown protein ; supported by cDNA: gi_16930412_gb_AF419560.1_AF419560	0.178717	-0.158181		1.03809	0.701191	1	0.283173	0.340025		1.35501e-05	0.000612845	1
259426_at	At1g01470	hypothetical protein contains similarity to 1-phosphatidylinositol-4-phosphate 5-kinase(AtPIP5K1) GI:3702691 from [Arabidopsis thaliana]	0.625821	-0.243094		1.15479	0.285879	1	5.78036e-06	0.0164541		3.05e-09	0.00635131	1
259445_at	At1g02400	dioxygenase, putative similar to dioxygenase GI:1666096 from [Marah macrocarpus]	0.114107	-0.0184572		1.44729	1.31473	1	0.564929	0.925393		2.7477e-06	8.12009e-06	1
259479_at	At1g19020	Expressed protein ; supported by full-length cDNA: Ceres: 31015.	2.47572	0.576122		2.40948	0.509888	1	6.58e-09	0.0130951		9.36e-09	0.024834	1
259485_at	At1g15700	ATP synthase gamma-subunit, putative similar to ATP synthase gamma-subunit GI:21241 from [Spinacia oleracea]	0.840922	1.17667		0.204986	0.540731	1	4.667e-08	5.8e-10		0.0229362	9.01252e-06	1
259516_at	At1g20450	hypothetical protein ; supported by cDNA: gi_15081631_gb_AY048208.1_	0.718945	-0.0404754		1.30097	0.541551	1	6.1183e-07	0.639833		3e-10	1.55455e-05	1
259518_at	At1g20510	hypothetical protein ; supported by cDNA: gi_13430675_gb_AF360250.1_AF360250	-0.137151	-0.504232		1.03982	0.672737	1	0.22946	0.000385313		1.517e-07	2.32706e-05	1
259519_at	At1g12270	hypothetical protein	0.190544	1.05081		-0.247181	0.613085	1	0.0717743	3.377e-08		0.0241168	1.96082e-05	1
259561_at	At1g21250	hypothetical protein ; supported by cDNA: gi_14532585_gb_AY039917.1_	1.09498	-0.0573142		1.42914	0.276848	1	8.818e-08	0.610716		2.86e-09	0.0245692	1
259570_at	At1g20440	hypothetical protein	0.9118	0.168423		1.57094	0.827565	1	8.63503e-06	0.232507		1.196e-08	2.45665e-05	1
259578_at	At1g27990	unknown protein	1.89611	-0.699865		1.23232	-1.36366	1	3.97866e-06	0.0180956		0.000326948	0.000127612	1
259606_at	At1g27920	hypothetical protein predicted by genemark.hmm	-1.04788	-0.0219264		-0.410758	0.615198	1	3.083e-08	0.824329		0.000805904	1.69961e-05	1
259615_at	At1g47980	dessication-related protein, putative similar to dessication-related protein GB:M62991 GI:167478 from [Craterostigma plantagineum];supported by full-length cDNA: Ceres:36945.	0.556332	-0.475237		-0.114236	-1.1458	1	0.0127612	0.0287799		0.56789	3.88015e-05	1
259640_at	At1g52400	beta-glucosidase, putative identical to GI:6651430 from [Arabidopsis thaliana]; supported by cDNA: gi_14532461_gb_AY039855.1_	0.822271	-0.355695		1.22184	0.0438765	1	0.00248353	0.134682		8.15146e-05	0.847635	1
259660_at	At1g55260	unknown protein ; supported by full-length cDNA: Ceres: 13599.	-1.3566	-0.856115		-0.22123	0.27925	1	9.087e-08	1.95853e-05		0.127687	0.0601666	1
259680_at	At1g77690	putative AUX1-like permease similar to AUX1 (regulator of root gravitropism, putative permease) GB:CAA67308 [Arabidopsis thaliana]; supported by cDNA: gi_15809995_gb_AY054266.1_	-1.40197	-0.904054		-0.374033	0.123885	1	1.5468e-07	2.44971e-05		0.0235513	0.414831	1
259686_at	At1g63100	transcription factor SCARECROW, putative similar to GI:1497987 from [Arabidopsis thaliana] (Cell (1996) In press)	0.760944	1.41726		-0.0908189	0.565499	1	1.4428e-05	8.02e-09		0.454596	0.000278437	1
259694_at	At1g63180	uridine diphosphate glucose epimerase, putative similar to GI:1143392 from [Arabidopsis thaliana] (Arch. Biochem. Biophys. 327 (1), 27-34 (1996));supported by full-length cDNA: Ceres:1932.	0.701224	1.18342		-0.0677872	0.414406	1	5.18351e-06	8.64e-09		0.505405	0.000904129	1
259705_at	At1g77450	GRAB1-like protein similar to GRAB1 protein GB:CAA09371, a novel member of the NAC domain family;supported by full-length cDNA: Ceres:36478.	0.951156	0.352331		1.53023	0.931404	1	9.373e-08	0.00249009		1.9e-10	1.2179e-07	1
259713_at	At1g77610	unknown protein similar to phosphate translocators: glucose-6-phosphate/phosphate-translocator precursor GB:AAC08524 [Zea mays], phosphate/phosphoenolpyruvate translocator precursor GB:AAB40648 [Nicotiana tabacum]; supported by cDNA: gi_13430497_gb_AF360161.1_AF360161	-1.22205	-0.855611		-0.418337	-0.0519013	1	1.3635e-07	9.04559e-06		0.00530819	0.689465	1
259736_at	At1g64390	endo-beta-1,4-glucanase, putative similar to GI:4972236 from [Fragaria x ananassa] (Plant Mol. Biol. 40, 323-332 (1999)); supported by cDNA: gi_13937172_gb_AF372940.1_AF372940	-0.53087	-1.48167		0.0775481	-0.87325	1	0.000226297	1.45e-09		0.486008	1.14895e-06	1
259744_at	At1g71160	putative ketoacyl-CoA synthase similar to fatty acid elongase 3-ketoacyl-CoA synthase 1 GB:AAC99312	0.827348	1.32651		-0.931412	-0.432248	1	2.43247e-06	7.09e-09		6.0236e-07	0.00142513	1
259773_at	At1g29500	auxin-induced protein, putative similar to SP:P33083 from [Glycine max]	-1.23104	-0.833585		0.328751	0.726202	1	0.000222683	0.0049562		0.210993	0.0116478	1
259783_at	At1g29510	auxin-induced protein, putative similar to SP:P33083 from [Glycine max];supported by full-length cDNA: Ceres:9311.	-1.70818	-0.883877		-0.561333	0.262967	1	1.86031e-06	0.00128166		0.0233552	0.253526	1
259784_at	At1g29450	auxin-induced protein, putative similar to SP:P33083 from [Glycine max];supported by full-length cDNA: Ceres:29931.	-1.43471	-0.213846		-0.5045	0.716366	1	2.42e-09	0.0699919		0.00038106	1.17671e-05	1
259786_at	At1g29660	lipase/hydrolase, putative contains Pfam profile: PF00657 Lipase/Acylhydrolase with GDSL-like motif;supported by full-length cDNA: Ceres:6680.	-1.78976	-1.16221		0.191121	0.818672	1	5.1895e-07	6.31172e-05		0.373232	0.00144824	1
259787_at	At1g29460	auxin-induced protein, putative similar to SP:P33083 from [Glycine max];supported by full-length cDNA: Ceres:147801.	-1.56039	-0.292399		-0.70986	0.558134	1	1.82347e-05	0.256978		0.0122758	0.0404655	1
259788_at	At1g29670	lipase/hydrolase, putative contains Pfam profile: PF00657 Lipase/Acylhydrolase with GDSL-like motif;supported by full-length cDNA: Ceres:23556.	-2.22234	-1.31831		0.760944	1.66497	1	7e-11	7.164e-08		4.0845e-05	3.55e-09	1
259790_s_at	At1g29430	auxin-induced protein, putative similar to SP:P33083 from [Glycine max];supported by full-length cDNA: Ceres:4119.	-2.00414	-0.545454		-1.41925	0.0394351	1	1.10524e-06	0.0448873		4.98679e-05	0.875893	1
259793_at	At1g64380	AP2-containing DNA-binding protein contains Pfam profile: PF00847 AP2 domain	0.661649	-0.574968		2.74366	1.50704	1	0.000192527	0.000670758		1e-11	1.645e-08	1
259839_at	At1g52190	peptide transporter, putative similar to peptide transporter PTR2-B SP:P46032 [Arabidopsis thaliana (Mouse-ear cress)]; supported by full-length cDNA: Ceres: 113723 and gi:16648852	-1.7184	-1.22468		-0.00880693	0.484917	1	5e-11	4.21e-09		0.929048	0.000189799	1
259879_at	At1g76650	putative calmodulin similar to calmodulin GB:CAA56517 [Leishmania tarentolae]; Pfam HMM hit: EF hand;supported by full-length cDNA: Ceres:3005.	0.549593	0.379996		2.94521	2.77561	1	0.000324463	0.00567126		0	0	1
259892_at	At1g72610	germin-like protein similar to germin precursor GB:P26759 [Triticum aestivum]; contains Pfam profile: PF01072 Germin family;supported by full-length cDNA: Ceres:20068.	-2.18773	-2.48472		0.221355	-0.0756315	1	3.4e-10	6e-11		0.145302	0.606653	1
259918_at	At1g72570	putative AP2 domain transcription factor contains Pfam profile: PF00847 AP2 domain (2 copies); contains non-consensus TA acceptor splice site at exon 4	1.07781	-0.498004		0.789784	-0.786034	1	0.00236988	0.10992		0.0169419	0.0173754	1
259925_at	At1g75040	thaumatin-like protein similar to thaumatin GB:AAD55090 [Vitis riparia]; contains Pfam profile: PF00314 Thaumatin family; supported by cDNA: gi_14334527_gb_AY035168.1_	1.39502	-0.44279		1.27195	-0.565857	1	0.000281083	0.150981		0.0006324	0.0725312	1
259961_at	At1g53700	auxin-induced protein kinase, putative similar to GI:5360798 from [Cucumis sativus] (Plant Cell Physiol. 39 (9), 958-967 (1998))	-0.0719563	0.715411		0.683036	1.4704	1	0.568892	4.3627e-05		6.96512e-05	8.74e-09	1
259976_at	At1g76560	hypothetical protein ;supported by full-length cDNA: Ceres:147838.	0.965768	1.25038		0.370834	0.655446	1	2.58682e-06	1.1613e-07		0.0118507	0.000154924	1
260005_at	At1g67920	unknown protein ;supported by full-length cDNA: Ceres:13102.	1.60763	1.25045		1.27741	0.920233	1	4.1e-10	1.139e-08		8.63e-09	5.308e-07	1
260031_at	At1g68790	putative nuclear matrix constituent protein 1 (NMCP1) similar to nuclear matrix constituent protein 1 (NMCP1) GB:BAA20407 [Daucus carota] (involvement: peripheral architecture of the higher plant cell nucleus. Exp Cell Res 1997 Apr 10;232(1):173-81)	1.05501	0.972003		0.258028	0.175021	1	2.1053e-07	5.7076e-07		0.0394692	0.146003	1
260088_at	At1g73190	tonoplast intrinsic protein, alpha (alpha-TIP) identical to tonoplast intrinsic protein, alpha (alpha-TIP) GB:P26587 [Arabidopsis thaliana] (Plant Physiol. 99, 561-570 (1992))	0.706666	-1.27194		0.794759	-1.18384	1	0.000745417	1.95893e-06		0.000267165	4.46076e-06	1
260100_at	At1g73177	Expressed protein ; supported by full-length cDNA: Ceres: 8189.	0.777781	1.08583		0.0901275	0.398173	1	2.11836e-06	3.615e-08		0.390457	0.00152117	1
260140_at	At1g66390	Myb-related transcription factor, putative similar to GB:AAF66727 from [Petunia x hybrida] (Plant Cell 11 (8), 1433-1444 (1999)); supported by cDNA: gi_11935172_gb_AF325124.1_AF325124	-0.953517	0.423037		-1.80369	-0.427137	1	1.23318e-05	0.0115118		5.42e-09	0.0108864	1
260143_at	At1g71880	sucrose transport protein SUC1 identical to GB:S38197 from [Arabidopsis thaliana]; supported by cDNA: gi_15146267_gb_AY049275.1_	-0.163959	-1.24337		0.88971	-0.189706	1	0.372041	5.8734e-06		0.000185768	0.303982	1
260203_at	At1g52890	NAM-like protein similar to NAM (no apical meristem) GB:CAA63101 from [Petunia x hybrida]	1.12391	-0.010281		1.47296	0.338775	1	3.788e-08	0.923874		1.12e-09	0.00625857	1
260221_at	At1g74670	GAST1-like protein similar to GAST1 protein precursor GB:P27057 [Lycopersicon esculentum] (induced by gibberellins, inhibited by ABA Plant J 1992 Mar;2(2):153-9)	-2.04559	-1.93525		-0.0377352	0.072606	1	0	0		0.686334	0.440743	1
260225_at	At1g74590	putative glutathione S-transferase similar to putative glutathione S-transferase GB:CAA10060 [Arabidopsis thaliana]; contains Pfam profile: PF00043 Glutathione S-transferases;supported by full-length cDNA: Ceres:40734.	1.42446	0.45782		0.91153	-0.0551142	1	3.5651e-07	0.0125956		5.35406e-05	0.736169	1
260287_at	At1g80440	unknown protein contains two Kelch motifs; supported by full-length cDNA: Ceres: 32885.	1.20165	-0.195137		1.81893	0.422145	1	6.4062e-07	0.190776		3.42e-09	0.00996534	1
260326_at	At1g63910	putative MYB family transcription factor Pfam HMM hit: Myb DNA-binding proteins; supported by cDNA: gi_15375284_gb_AF214116.2_AF214116	-1.394	-0.904735		-0.257194	0.232069	1	4.3942e-07	5.52425e-05		0.129274	0.167902	1
260357_at	At1g69260	unknown protein ;supported by full-length cDNA: Ceres:96702.	1.37437	0.475155		0.926615	0.0273966	1	2.296e-08	0.0018199		2.82714e-06	0.828666	1
260371_at	At1g69690	unknown protein ; supported by cDNA: gi_15912212_gb_AY056384.1_	-1.01308	-1.0419		-0.503586	-0.532403	1	6.422e-07	4.5813e-07		0.000856994	0.000536339	1
260374_at	At1g73960	unknown protein	1.23062	1.34721		0.0535861	0.170179	1	1.618e-08	5e-09		0.628285	0.138078	1
260399_at	At1g72520	putative lipoxygenase similar to lipoxygenase GB:CAB56692 [Arabidopsis thaliana]; supported by cDNA: gi_15810254_gb_AY056166.1_	0.574593	-0.194164		2.49433	1.72557	1	0.000216287	0.118251		0	5.1e-10	1
260401_at	At1g69840	unknown protein similar to hypothetical protein GB:CAA10289 [Cicer arietinum]	0.262898	-0.0779489		1.09968	0.758833	1	0.00343885	0.316173		5.7e-10	7.128e-08	1
260425_at	At1g72440	hypothetical protein similar to CCAAT-box-binding transcription factor GB:NP_005751 [Homo sapiens], GB:P53569 [Mus musculus]	0.873573	2.00654		-0.490093	0.642875	1	6.45054e-05	3.39e-09		0.00727521	0.00104108	1
260427_at	At1g72430	hypothetical protein predicted by genefinder;supported by full-length cDNA: Ceres:99920.	0.13875	-0.245292		2.09624	1.7122	1	0.121619	0.0112624		0	1e-11	1
260429_at	At1g72450	unknown protein ;supported by full-length cDNA: Ceres:40573.	-0.146091	-0.684489		1.50374	0.965345	1	0.222677	3.20122e-05		2.47e-09	6.7181e-07	1
260472_at	At1g10990	hypothetical protein predicted by genefinder and genscan	-0.105057	0.576062		0.910929	1.59205	1	0.433044	0.000558492		5.81735e-06	6.26e-09	1
260535_at	At2g43390	hypothetical protein predicted by genscan	1.46531	0.566763		0.40026	-0.498282	1	2.7802e-06	0.0117813		0.0604517	0.023416	1
260551_at	At2g43510	putative trypsin inhibitor ; supported by cDNA: gi_15292710_gb_AY050789.1_	1.66366	0.476772		0.622926	-0.563962	1	2.36e-08	0.0068173		0.000988752	0.00214473	1
260561_at	At2g43580	putative endochitinase	1.17658	0.763861		0.755699	0.342983	1	2.58384e-05	0.00138873		0.0015101	0.0968363	1
260568_at	At2g43570	endochitinase isolog	1.19919	0.623069		0.696783	0.120657	1	0.000330965	0.0283678		0.0161448	0.64373	1
260582_at	At2g47200	hypothetical protein predicted by genefinder and genscan	0.891476	-1.08793		0.597092	-1.38232	1	0.00386561	0.000856171		0.0365569	9.88729e-05	1
260599_at	At1g55940	cytochrome P450, putative similar to SP:Q42569 from [Arabidopsis thaliana]	0.440743	-0.574158		-0.0400115	-1.05491	1	0.00473365	0.000636495		0.765814	1.23612e-06	1
260662_at	At1g19540	2-hydroxyisoflavone reductase, putative similar to PIR:T08106 from [Betula pendula]	1.01747	-0.497152		0.946834	-0.567792	1	0.00199359	0.0858909		0.00336476	0.0532725	1
260666_at	At1g19300	unknown protein ;supported by full-length cDNA: Ceres:123140.	-1.01525	-0.632684		-0.00403983	0.378525	1	4.209e-07	8.00223e-05		0.972678	0.00553806	1
260668_at	At1g19530	unknown protein ;supported by full-length cDNA: Ceres:39579.	0.357114	0.421296		0.937701	1.00188	1	0.000742417	0.000170808		1.878e-08	7.98e-09	1
260686_at	At1g17620	unknown protein ; supported by cDNA: gi_13358204_gb_AF325013.2_AF325013	-1.19515	-0.488738		-0.468867	0.237548	1	9.96e-09	0.000259258		0.000376699	0.0340518	1
260706_at	At1g32350	oxidase, putative similar to oxidase GB:AAA32870 GI:166876 from (Arabidopsis thaliana);supported by full-length cDNA: Ceres:152458.	0.899258	-0.0419611		1.30214	0.360918	1	3.69833e-06	0.738964		4.209e-08	0.0109922	1
260744_at	At1g15010	hypothetical protein predicted by genemark.hmm;supported by full-length cDNA: Ceres:24933.	0.287884	0.141945		2.47154	2.32561	1	0.0703665	0.350845		9e-11	2.1e-10	1
260804_at	At1g78410	hypothetical protein predicted by genemark.hmm;supported by full-length cDNA: Ceres:157.	2.05693	0.833863		0.5436	-0.679467	1	4.3e-09	0.000154394		0.0049184	0.000941606	1
260831_at	At1g06830	glutaredoxin, putative similar to glutaredoxin GB:CAA89699 GI:1732424 from [Ricinus communis];supported by full-length cDNA: Ceres:125679.	-1.15687	-0.304676		-0.924224	-0.0720326	1	1.84e-09	0.00323594		3.407e-08	0.417179	1
260847_s_at	At1g17290	alanine aminotransferase, putative similar to alanine aminotransferase GB:AAC62456 GI:3694807 from [Zea mays]	-0.539945	0.136974		0.683961	1.36088	1	4.65179e-06	0.0914307		2.8702e-07	4e-11	1
260867_at	At1g43790	hypothetical protein predicted by genemark.hmm;supported by full-length cDNA: Ceres:29740.	-0.817687	0.634303		-1.12948	0.322513	1	2.57022e-06	4.11464e-05		5.115e-08	0.0101055	1
260869_at	At1g43800	stearoyl acyl carrier protein desaturase, putative similar to stearoyl acyl carrier protein desaturase Lldd3A20 GB: AAD28287 GI:4704824 from [Lupinus luteus];supported by full-length cDNA: Ceres:12758.	2.27863	0.552415		3.6349	1.90868	1	2.2e-10	0.00183789		0	2.31e-09	1
260917_at	At1g02700	unknown protein similar to hypothetical protein GB:CAB80707 GI:7268598 from [Arabidopsis thaliana]; supported by cDNA: gi_15810578_gb_AY056328.1_	1.00033	0.559234		-0.0842621	-0.525357	1	9.1307e-07	0.000404628		0.500215	0.000693087	1
260955_at	At1g06000	unknown protein contains similarity to UDPG glucosyltransferase GB:AAB62270 GI:2232354 from [Solanum berthaultii];supported by full-length cDNA: Ceres:1040.	0.259526	-0.398193		-0.716697	-1.37442	1	0.0972537	0.0162961		0.000223704	1.7711e-07	1
260992_at	At1g12150	hypothetical protein predicted by genemark.hmm	0.747346	1.20358		-0.174398	0.28184	1	5.22489e-06	1.597e-08		0.121226	0.018347	1
261033_at	At1g17380	unknown protein ;supported by full-length cDNA: Ceres:37370.	0.594688	0.408508		1.59684	1.41066	1	0.00319778	0.0288087		1.5446e-07	6.9939e-07	1
261037_at	At1g17420	lipoxygenase identical to GB:CAB56692 from (Arabidopsis thaliana)	0.693567	0.102869		1.55398	0.963278	1	3.20159e-06	0.292209		1.1e-10	6.079e-08	1
261060_at	At1g17340	unknown protein	0.355116	0.0125399		1.17045	0.827875	1	0.0218311	0.928819		6.1678e-07	3.04969e-05	1
261137_at	At1g19830	auxin-induced protein, putative similar to auxin-induced protein TGSAUR21 GI:10185818 from (Tulipa gesneriana)	-0.654219	0.322109		-1.14148	-0.165152	1	2.24085e-05	0.00864184		3.159e-08	0.140636	1
261159_s_at	At1g34460	cyclin, putative similar to GB:AAB02028 from [Arabidopsis thaliana]	0.482785	1.52835		-0.261844	0.783717	1	0.000935948	2.37e-09		0.0403408	8.62689e-06	1
261177_at	At1g04770	hypothetical protein predicted by genemark.hmm	0.444702	0.491292		1.57225	1.61885	1	0.00206458	0.000947043		2.09e-09	1.42e-09	1
261193_at	At1g32920	unknown protein ; supported by cDNA: gi_15450636_gb_AY052686.1_	0.192872	-0.363483		1.36238	0.806025	1	0.123814	0.00798784		1.304e-08	7.52229e-06	1
261247_at	At1g20070	hypothetical protein predicted by genemark.hmm	0.488088	-1.15195		1.10979	-0.530251	1	0.0118127	7.81883e-06		1.17757e-05	0.00718566	1
261266_at	At1g26770	expansin 10 identical to GB:AAF61712 from [Arabidopsis thaliana];supported by full-length cDNA: Ceres:14132.	-2.2739	-2.09622		0.0301589	0.207847	1	1.1e-09	3.23e-09		0.855817	0.222698	1
261315_at	At1g53170	AP2 domain containing protein, putative similar to AP2 domain containing protein RAP2.5 GI:2281635 from (Arabidopsis thaliana); supported by cDNA: gi_10567107_dbj_AB036884.1_AB036884	0.349351	-0.56151		1.08829	0.177433	1	0.00410084	7.5568e-05		3.747e-08	0.104365	1
261333_at	At1g44910	hypothetical protein predicted by genemark.hmm	1.21091	1.52084		0.000877722	0.310805	1	1.20553e-05	8.9628e-07		0.996278	0.114609	1
261339_at	At1g35710	protein kinase, putative similar to many predicted protein kinases	1.06705	-0.34166		1.11814	-0.29057	1	0.000289439	0.148903		0.000188193	0.214959	1
261363_at	At1g41830	pectinesterase, putative similar to GB:Z94058 from [Lycopersicon esculentum]; supported by cDNA: gi_16648888_gb_AY059814.1_	-1.03369	-1.14408		-0.135071	-0.245463	1	2.60138e-05	8.72165e-06		0.438899	0.169519	1
261381_at	At1g05460	hypothetical protein predicted by genemark.hmm	1.4599	1.62255		0.375686	0.538335	1	4.6e-10	1.1e-10		0.00178023	7.51088e-05	1
261443_at	At1g28480	glutaredoxin, putative similar to glutaredoxin GI:2244924 from [Arabidopsis thaliana]; supported by cDNA: gi_13358219_gb_AF325030.2_AF325030	0.581248	-0.0609911		1.47056	0.828322	1	0.000682221	0.657079		2.657e-08	2.33302e-05	1
261449_at	At1g21120	putative ATPase similar to GB:AAF28353 from [Fragaria x ananassa]	1.23736	0.562999		0.277822	-0.396543	1	8.37707e-06	0.00802744		0.150417	0.0474632	1
261453_at	At1g21130	O-methyltransferase, putative similar to GB:AAF28353 from [Fragaria x ananassa];supported by full-length cDNA: Ceres:101583.	1.18078	0.707225		0.217138	-0.256416	1	3.28193e-05	0.00301355		0.291247	0.216164	1
261521_at	At1g71830	protein kinase, putative similar to receptor protein kinase GB:BAA11869 GI:1389566 from [Arabidopsis thaliana]; supported by cDNA: gi_15081615_gb_AY048200.1_	1.08702	1.09227		0.0660192	0.0712772	1	5.05e-08	4.751e-08		0.537862	0.506457	1
261567_at	At1g33055	Expressed protein ; supported by cDNA: gi_13877526_gb_AF370464.1_AF370464	0.815617	0.74298		1.26153	1.18889	1	1.3742e-07	4.3151e-07		4.8e-10	1.06e-09	1
261598_at	At1g49750	unknown protein contains similarity to extensin-like protein GB:CAA19879 GI:3297821 from [Arabidopsis thaliana]	-0.866218	-1.41592		0.425997	-0.123702	1	1.40054e-05	4.142e-08		0.00662426	0.371697	1
261648_at	At1g27730	salt-tolerance zinc finger protein identical to salt-tolerance zinc finger protein GB:CAA64820 GI:1565227 from [Arabidopsis thaliana]; supported by cDNA: gi_14334649_gb_AY034998.1_	1.02816	-0.396102		1.06995	-0.35431	1	2.6e-09	0.000173948		1.54e-09	0.000477226	1
261650_at	At1g27770	envelope Ca2+-ATPase identical to envelope Ca2+-ATPase GB:AAD10212 GI:516118 from (Arabidopsis thaliana); supported by cDNA: gi_493621_dbj_D13983.1_ATHRCECAA	0.303293	-0.370203		1.4121	0.738605	1	0.00102244	0.000178767		2e-11	8.016e-08	1
261660_at	At1g18370	kinesin heavy chain isolog, putative similar to kinesin heavy chain isolog GB:AAB63609 GI:2262101 from [Arabidopsis thaliana]	0.604164	1.0381		-0.0325551	0.401385	1	0.000271376	8.668e-07		0.799589	0.00645772	1
261698_at	At1g32630	unknown protein identical to hypothetical protein GB:AAF25965 GI:6714269 from [Arabidopsis thaliana]	0.510817	1.00801		0.205003	0.702198	1	3.92258e-05	1.295e-08		0.0336477	1.15063e-06	1
261713_at	At1g32640	protein kinase, putative identical to bHLH protein GB:CAA67885 GI:1465368 from [Arabidopsis thaliana]; supported by cDNA: gi_14335047_gb_AY037203.1_	0.449141	0.170152		1.50512	1.22613	1	0.000997684	0.139932		1.24e-09	1.807e-08	1
261738_s_at	At1g47820	hypothetical protein identical to hypothetical protein GB:AAF19740 GI:6634732 from [Arabidopsis thaliana];supported by full-length cDNA: Ceres:28474.	0.716482	1.05603		0.0935002	0.433046	1	0.000143161	2.34199e-06		0.512984	0.0076033	1
261825_at	At1g11545	endo-xyloglucan transferase, putative similar to endo-xyloglucan transferase GI:2244732 from [Gossypium hirsutum];supported by full-length cDNA: Ceres:7729.	-1.04049	-0.810058		-0.495223	-0.26479	1	1.73829e-05	0.000213029		0.00918165	0.129141	1
261844_at	At1g15940	hypothetical protein predicted by genemark.hmm	0.68511	1.00264		0.214588	0.532115	1	8.06855e-06	8.844e-08		0.0513318	0.00011168	1
261881_at	At1g80760	nodulin-like protein similar to nodulin GB:CAA28471 GI:18710 from [Glycine max]	-1.06306	-0.928028		-0.37526	-0.240225	1	9.493e-08	5.0429e-07		0.00353961	0.0420593	1
261889_at	At1g80810	unknown protein	0.641971	1.10744		0.0849235	0.550396	1	0.000225204	6.4841e-07		0.527246	0.000863916	1
261892_at	At1g80840	transcription factor, putative similar to WRKY transcription factor GB:BAA87058 GI:6472585 from [Nicotiana tabacum];supported by full-length cDNA: Ceres:6437.	1.15856	0.364325		1.95437	1.16013	1	1.56615e-05	0.0637872		3.166e-08	1.54349e-05	1
261908_at	At1g50650	stig1-like protein similar to Stig1 GB:AAD45584 GI:5596437 from [Petunia x hybrida]	-0.134716	0.744326		-1.03134	-0.152303	1	0.0885718	7.24e-08		1.05e-09	0.0574615	1
261915_at	At1g65880	amp-binding protein, putative similar to amp-binding protein GI:1903033 from [Brassica napus]	1.01836	-0.320795		-0.23128	-1.57043	1	0.000172097	0.134171		0.271026	1.73579e-06	1
261936_at	At1g22600	seed maturation protein PM27, putative similar to seed maturation protein PM27 GI:4836403 from [Glycine max]	0.793873	-0.491132		0.259921	-1.02508	1	2.38105e-05	0.00189642		0.0635465	1.36806e-06	1
261951_at	At1g64490	hypothetical protein predicted by genemark.hmm;supported by full-length cDNA: Ceres:119546.	1.04722	0.939409		0.199492	0.0916836	1	5.5094e-07	1.99199e-06		0.124643	0.465466	1
261958_at	At1g64500	peptide transporter, putative predicted by genemark.hmm; supported by cDNA: gi_15810442_gb_AY056260.1_	0.435159	-0.0397392		-0.785098	-1.26	1	0.00228436	0.739783		9.53122e-06	3.338e-08	1
261975_at	At1g64640	unknown protein	-1.57717	-0.0471146		-0.87064	0.659419	1	2.4e-10	0.647392		5.0112e-07	1.2245e-05	1
261979_at	At1g37130	nitrate reductase, putative similar to nitrate reductase GI:540486 from [Brassica napus]; supported by cDNA: gi_14194132_gb_AF367272.1_AF367272	-1.09066	-2.77832		1.45255	-0.235106	1	0.000129629	2.22e-09		6.58096e-06	0.281315	1
262069_at	At1g80090	hypothetical protein similar to SNF4-kinase activating protein GI:7672780 from [Lycopersicon esculentum]	1.25049	-0.39197		1.06173	-0.580729	1	1.10966e-05	0.0573008		6.17432e-05	0.00828526	1
262105_at	At1g02810	pectin esterase, putative similar to pectin esterase GI:1213628 from [Prunus persica]	0.0236763	0.507726		0.785473	1.26952	1	0.798487	6.45282e-05		5.0427e-07	1.1e-09	1
262113_at	At1g02820	late embryogenis abundant protein, putative similar to late embryogenis abundant protein 5 GI:2981167 from [Nicotiana tabacum];supported by full-length cDNA: Ceres:96540.	0.0563968	-0.71484		-0.258533	-1.02977	1	0.608153	1.02805e-05		0.0304414	1.4168e-07	1
262119_s_at	At1g02930	glutathione S-transferase, putative similar to glutathione S-transferase GI:860955 from [Hyoscyamus muticus]; supported by cDNA: gi_15215607_gb_AY050332.1_	0.636073	-0.284586		1.01174	0.0910778	1	0.00347786	0.139518		6.61446e-05	0.624078	1
262122_at	At1g02790	polygalacturonase, putative similar to polygalacturonase GI:288611 from [Zea mays]; supported by cDNA: gi_16226534_gb_AF428425.1_AF428425	-1.42441	0.0236383		-1.54392	-0.0958733	1	6.86e-09	0.84316		2.38e-09	0.427269	1
262128_at	At1g52690	late embryogenesis-abundant protein, putative similar to late embryogenesis-abundant protein GI:17828 from [Brassica napus];supported by full-length cDNA: Ceres:35745.	1.98205	-0.0652083		1.50252	-0.544739	1	4.04e-08	0.732901		1.20974e-06	0.011331	1
262154_at	At1g52700	unknown protein contains similarity to lysophospholipase GI:1552244 from [Rattus norvegicus]	-0.867819	-1.09815		-0.0301655	-0.2605	1	4.7495e-07	2.529e-08		0.767414	0.0206474	1
262170_at	At1g74940	hypothetical protein predicted by genemark.hmm;supported by full-length cDNA: Ceres:24864.	-0.563824	-0.224399		1.5163	1.85573	1	7.13367e-06	0.0159795		2e-11	0	1
262185_at	At1g77950	MADS box transcription factor, putative similar to MADS box transcription factor GI:1905943 from [Sorghum bicolor]	0.831288	-0.91477		1.18174	-0.564318	1	0.00115785	0.000522802		4.67334e-05	0.0154711	1
262225_at	At1g53840	pectinesterase, putative similar to pectinesterase GI:732912 from [Phaseolus vulgaris];supported by full-length cDNA: Ceres:41374.	-0.688267	-0.566644		0.934416	1.05604	1	2.35816e-05	0.000165163		7.4724e-07	1.6875e-07	1
262226_at	At1g53885	Expressed protein ; supported by full-length cDNA: Ceres: 17598.	1.04971	0.631791		1.29238	0.874466	1	2.60257e-06	0.000464358		2.1789e-07	1.97452e-05	1
262263_at	At1g70940	auxin transport protein REH1, putative similar to auxin transport protein REH1 GI:3377509 from [Oryza sativa]; supported by cDNA: gi_5817300_gb_AF087818.1_AF087818	-1.31639	-1.29376		-0.433889	-0.411257	1	4.4588e-07	5.497e-07		0.01212	0.0163035	1
262281_at	At1g68570	peptide transporter, putative similar to PEPTIDE TRANSPORTER PTR2-B GB:P46032 GI:1172704 from [Arabidopsis thaliana]	0.155833	0.530788		-1.27993	-0.904977	1	0.048781	3.37775e-06		4e-11	4.62e-09	1
262284_at	At1g68670	hypothetical protein predicted by genemark.hmm;supported by full-length cDNA: Ceres:40196.	0.936439	-0.990248		2.35877	0.43208	1	2.9726e-06	1.55612e-06		2e-11	0.00402866	1
262374_s_at	At1g72930	flax rust resistance protein, putative similar to flax rust resistance protein GI:4588066 from [Linum usitatissimum]; supported by full-length cDNA: Ceres: 2795.	0.29733	-1.17661		1.20104	-0.272896	1	0.0734202	2.10228e-06		1.65507e-06	0.0974626	1
262399_at	At1g49500	unknown protein ;supported by full-length cDNA: Ceres:33047.	0.358657	-1.42473		1.42987	-0.353517	1	0.00333458	1.07e-09		1.02e-09	0.00368861	1
262436_at	At1g47610	En/Spm-like transposon protein, putative similar to En/Spm-like transposon protein GI:2739374 from [Arabidopsis thaliana]	-0.0997246	0.426599		-1.05024	-0.523921	1	0.324175	0.000621721		3.272e-08	9.48354e-05	1
262456_at	At1g11260	glucose transporter almost identical to glucose transporter GB:P23586 from [Arabidopsis thaliana]; supported by full-length cDNA: Ceres: 33727.	0.450197	0.0180371		1.15348	0.721319	1	0.00358196	0.890952		3.3513e-07	6.41476e-05	1
262538_at	At1g17140	Expressed protein ; supported by full-length cDNA: Ceres: 156655.	0.401723	1.00566		-0.255469	0.348468	1	0.00543799	9.3115e-07		0.0558063	0.0129299	1
262558_at	At1g31335	Expressed protein ; supported by full-length cDNA: Ceres: 109156.	0.491014	1.1235		0.137952	0.770436	1	7.42035e-05	4.29e-09		0.144209	5.0348e-07	1
262566_at	At1g34310	auxin response factor 1, putative similar to auxin response factor 1 GI:2245378 from [Arabidopsis thaliana]	-0.415628	-1.06821		-0.110328	-0.762913	1	0.00486257	5.5539e-07		0.391284	2.51487e-05	1
262682_at	At1g75900	anter-specific proline-rich -like protein (APG-like) similar to anter-specific proline-rich protein (APG) SP:P40602 [Arabidopsis thaliana (Mouse-ear cress)]; supported by cDNA: gi_15054385_gb_AY028611.1_	-1.66052	-0.998426		-0.585646	0.0764443	1	2.44e-09	1.44473e-06		0.000373082	0.554827	1
262708_at	At1g16190	UV-sensitive rad23, putative similar to UV-sensitive rad23 protein GI:1914684 from [Daucus carota]	-0.406647	-1.06389		-0.0402263	-0.697466	1	0.00233162	1.2398e-07		0.719842	1.7008e-05	1
262727_at	At1g75800	thaumatin, putative contains Pfam profile: PF00314 Thaumatin family	-1.09148	-0.50518		-0.445596	0.140706	1	6.028e-08	0.000302159		0.000891299	0.207271	1
262733_s_at	At1g28670	lipase identical to lipase GB:AAA93262 GI:1145627 [Arabidopsis thaliana] (FEBS Lett. 377 (3), 475-480 (1995)); supported by cDNA: gi_1145626_gb_U38916.1_ATU38916	0.568121	1.03008		-0.251597	0.210365	1	3.05805e-05	2.823e-08		0.0185644	0.0430045	1
262741_at	At1g28760	hypothetical protein	-0.181914	0.187907		0.956263	1.32608	1	0.0892144	0.080146		1.3872e-07	2.08e-09	1
262760_at	At1g10770	hypothetical protein contains similarity to pectinesterase GI:9759184 from (Arabidopsis thaliana);supported by full-length cDNA: Ceres:1989.	-1.02617	0.718581		-1.81668	-0.0719273	1	7.89545e-06	0.000289562		7.57e-09	0.640539	1
262789_at	At1g10810	putative auxin-induced protein strong similarity to gb|X56267 auxin-induced protein (pCNT115) from Nicotiana tabacum and is a member of the PF|00248 Aldo/keto reductase family	0.240492	1.10382		-0.810727	0.0526006	1	0.0655912	2.4525e-07		9.01468e-06	0.669132	1
262811_at	At1g11700	unknown protein ESTs gb|R65381 and gb|T44635 come from this gene	1.02326	0.766049		-0.210619	-0.467831	1	8.933e-08	2.90948e-06		0.0598746	0.000445031	1
262828_at	At1g14950	major latex protein type1 identical to major latex protein type1 GB:CAA63026 GI:1107493 [Arabidopsis thaliana]	0.453225	-1.03682		0.623968	-0.866081	1	0.0230236	4.13948e-05		0.00341621	0.00023871	1
262832_s_at	At1g14870	unknown protein	2.51809	-0.518194		1.83564	-1.20065	1	7.58904e-05	0.277412		0.00127923	0.0201106	1
262857_at	At1g14930	major latex homologue type2 identical to major latex homologue type2 GB:CAA63007 GI:1592683 [Arabidopsis thaliana]	1.77344	-2.43175		1.6093	-2.59589	1	0.0188948	0.00266343		0.0304324	0.00163476	1
262858_at	At1g14940	major latex protein type3 identical to major latex protein type3 GB:CAA63027 GI:1107495 [Arabidopsis thaliana]	1.56464	-3.37077		1.93151	-3.0039	1	0.0657467	0.000717813		0.0272309	0.00180338	1
262883_at	At1g64780	ammonium transporter, puitative similar to ammonium transporter GI:5880357 from [Arabidopsis thaliana]; supported by cDNA: gi_4324713_gb_AF110771.1_AF110771	-0.334629	-0.609193		-0.733568	-1.00813	1	0.0317211	0.000662307		0.00012346	4.36906e-06	1
262884_at	At1g64720	membrane related protein CP5, putative similar to membrane related protein CP5 GI:4741929 from [Arabidopsis thaliana]; supported by cDNA: gi_4741928_gb_AF130253.1_AF130253	0.519526	0.354559		1.05728	0.892313	1	5.10012e-06	0.000256258		7.2e-10	6.74e-09	1
262888_at	At1g14790	RNA-directed RNA polymerase, putative similar to RNA-directed RNA polymerase GB:CAA09697 GI:4138282 [Nicotiana tabacum]	1.03678	1.08358		0.413492	0.46029	1	5.002e-07	2.9262e-07		0.00387701	0.00178087	1
262899_at	At1g59870	ABC transporter, putative similar to ABC transporter GI:9279716 from [Arabidopsis thaliana]	1.31507	-0.197901		1.90379	0.390817	1	3.1814e-07	0.19845		2.87e-09	0.0183377	1
262911_s_at	At1g59860	heat shock protein, putative similar to heat shock protein GI:19617 from [Medicago sativa];supported by full-length cDNA: Ceres:32795.	0.0333541	1.06132		0.885353	1.91332	1	0.815744	2.43259e-06		1.82806e-05	1.52e-09	1
262922_at	At1g79420	hypothetical protein predicted by genemark.hmm; supported by cDNA: gi_15450718_gb_AY052727.1_	-1.17789	-0.151634		-0.302689	0.723571	1	8.13e-09	0.144851		0.00803954	3.26684e-06	1
262947_at	At1g75750	unknown protein ;supported by full-length cDNA: Ceres:9435.	-1.36902	-0.907332		0.0227399	0.484429	1	1.5629e-07	1.84815e-05		0.876864	0.00458185	1
262951_at	At1g75500	nodulin-like protein similar to MtN21 GB:CAA75575 GI:2598575 from [Medicago truncatula] (Mol. Plant Microbe Interact. 9 (4), 233-242 (1996)); supported by cDNA: gi_15028078_gb_AY045896.1_	-1.52345	-1.1974		-0.27447	0.0515797	1	1.15e-09	2.664e-08		0.0249895	0.644888	1
262977_at	At1g75490	transcription factor, putative similar to DREB2A GB:BAA33794 GI:3738230 from [Arabidopsis thaliana] (Plant Cell 10 (8), 1391-1406 (1998))	1.6176	-1.34622		2.48401	-0.479799	1	1.42192e-05	9.44177e-05		9.265e-08	0.0760919	1
263034_at	At1g24020	pollen allergen-like protein similar to major allergen Bet v 1 GB:CAA96544 GI:1321726 from [Betula pendula]; supported by full-length cDNA: Ceres: 6145.	-1.30893	-0.69134		0.104188	0.72178	1	2.0805e-06	0.0011754		0.551861	0.000828338	1
263064_at	At2g18160	putative bZIP transcription factor contains a bZIP transcription factor basic domain signature (PDOC00036); supported by cDNA: gi_14335073_gb_AY037216.1_	-0.0648983	-0.23044		1.11198	0.946435	1	0.433244	0.0123618		1.25e-09	1.037e-08	1
263096_at	At2g16060	class 1 non-symbiotic hemoglobin (AHB1) identical to GP:2581783:U94998;supported by full-length cDNA: Ceres:18195.	5.49091	1.62477		3.08959	-0.776549	1	3e-11	8.98522e-05		5.957e-08	0.021673	1
263112_at	At1g03080	unknown protein Strong similarity to gi|2244833 centromere protein homolog from Arabidopsis thaliana chromosome 4 contig gb|Z97337. ESTs gb|T20765 and gb|AA586277 come from this gene	1.20065	1.12182		0.64931	0.570473	1	7.0955e-07	1.5845e-06		0.000449723	0.00131881	1
263123_at	At1g78500	beta-Amyrin Synthase, putative similar to beta-Amyrin Synthase GI:3688600 from [Panax ginseng]	0.907997	-0.625773		1.16187	-0.371896	1	0.000809721	0.0111058		8.63472e-05	0.104565	1
263175_at	At1g05510	hypothetical protein similar to unknown protein GI:4105683 from (Oryza sativa)	1.08116	-1.30754		1.09186	-1.29685	1	0.000715658	0.00012939		0.000658772	0.000139969	1
263228_at	At1g30700	putative reticuline oxidase-like protein similar to GB:P30986 from [Eschscholzia californica] ( berberine bridge-forming enzyme ), ESTs gb|F19886, gb|Z30784 and gb|Z30785 come from this gene; supported by cDNA: gi_16930506_gb_AF419607.1_AF419607	0.741685	-1.16771		0.375856	-1.53354	1	0.033168	0.00226294		0.251528	0.000234832	1
263250_at	At2g31390	putative fructokinase ; supported by full-length cDNA: Ceres: 17664.	0.00178612	0.422419		0.785872	1.2065	1	0.982957	0.000143187		1.4311e-07	5.6e-10	1
263252_at	At2g31380	putative CONSTANS-like B-box zinc finger protein ; supported by cDNA: gi_12698721_gb_AF323666.1_AF323666	-0.595161	-0.532671		-1.12011	-1.05763	1	7.4238e-06	2.46527e-05		3.16e-09	6.7e-09	1
263265_at	At2g38820	hypothetical protein predicted by genscan and genefinder; supported by cDNA: gi_16649128_gb_AY059934.1_	1.17731	-0.291249		1.40711	-0.061454	1	9e-11	0.000916327		1e-11	0.393517	1
263295_at	At2g14210	putative MADS-box protein ANR1	-0.0995076	0.304125		1.82646	2.23009	1	0.404289	0.0197133		2.1e-10	1e-11	1
263318_at	At2g24762	Expressed protein ; supported by full-length cDNA: Ceres: 19631.	0.680358	0.494866		1.93801	1.75251	1	1.38795e-06	4.62403e-05		0	1e-11	1
263352_at	At2g22080	En/Spm-like transposon protein related to En/Spm transposon family of maize	1.04449	0.938285		0.231899	0.125696	1	2.2496e-07	8.2393e-07		0.0595832	0.28554	1
263374_at	At2g20560	putative heat shock protein ;supported by full-length cDNA: Ceres:25528.	-0.0892001	0.705533		0.423428	1.21816	1	0.490659	6.24808e-05		0.00460067	1.2621e-07	1
263379_at	At2g40140	putative CCCH-type zinc finger protein also an ankyrin-repeat protein	0.641332	-0.31328		1.36195	0.407338	1	4.96079e-06	0.00370955		3.9e-10	0.000475925	1
263385_at	At2g40170	ABA-regulated gene (ATEM6) ; supported by cDNA: gi_13430489_gb_AF360157.1_AF360157	1.68628	-0.0707354		0.370873	-1.38614	1	0.000664629	0.858283		0.356347	0.00305606	1
263468_at	At2g31930	hypothetical protein predicted by genscan	-1.23212	-0.288728		-0.331448	0.611945	1	2.3955e-07	0.0492596		0.0268766	0.000432541	1
263478_at	At2g31880	putative receptor-like protein kinase ; supported by cDNA: gi_16648754_gb_AY058153.1_	0.994853	-0.19426		1.6677	0.478582	1	6.043e-07	0.118814		8.3e-10	0.00107391	1
263480_at	At2g04032	putative root iron transporter protein	0.172576	1.57206		-1.12402	0.275473	1	0.188131	4.25e-09		3.0089e-07	0.0442543	1
263492_at	At2g42560	putative seed maturation protein	1.2437	0.46478		0.212142	-0.566778	1	0.000275936	0.0946616		0.427213	0.0462329	1
263495_at	At2g42530	cold-regulated protein cor15b precursor ;supported by full-length cDNA: Ceres:19221.	0.179657	-0.486496		1.24448	0.578329	1	0.0883244	0.000202708		3.91e-09	3.7095e-05	1
263528_at	At2g24800	putative peroxidase	1.17163	0.268261		0.0540903	-0.849276	1	6.5741e-07	0.0734363		0.702507	2.49406e-05	1
263584_at	At2g17040	NAM (no apical meristem)-like protein similar to petunia NAM (X92205) and A. thaliana sequences ATAF1 (X74755) and ATAF2 (X74756); probable DNA-binding protein; supported by cDNA: gi_13605646_gb_AF361804.1_AF361804	1.0019	-0.52812		1.39001	-0.140006	1	3.02187e-06	0.00154004		5.782e-08	0.317595	1
263662_at	At1g04430	ankyrin-like protein EST gb|ATTS0956 comes from this gene;supported by full-length cDNA: Ceres:108617.	-1.18414	-0.660814		-0.207251	0.316072	1	5.039e-08	4.33722e-05		0.0899568	0.0147356	1
263664_at	At1g04250	putative auxin-induced protein, IAA17/AXR3-1 Identical to Arabidopsis gb|AF040632 and gb|U49073 IAA17/AXR3 gene. ESTs gb|H36782 and gb|F14074 come from this gene;supported by full-length cDNA: Ceres:33613.	-1.53634	-0.946353		-0.700137	-0.110152	1	7e-11	4.044e-08		1.61169e-06	0.238215	1
263699_at	At1g31120	putative potassium transporter similar to potassium transporter GB:AAB87687	0.839006	1.03882		-0.0924882	0.107328	1	4.27228e-06	3.4584e-07		0.441014	0.373014	1
263744_at	At2g21420	Mutator-like transposase similar to MURA transposase of maize Mutator transposon	0.254465	1.00899		-0.454043	0.300486	1	0.0274498	1.139e-07		0.000603639	0.0114693	1
263753_at	At2g21490	putative dehydrin ;supported by full-length cDNA: Ceres:5256.	1.36382	-1.18704		1.34818	-1.20268	1	3.71595e-06	1.72377e-05		4.23581e-06	1.49763e-05	1
263766_at	At2g21440	hypothetical protein predicted by genscan; supported by cDNA: gi_16604630_gb_AY059760.1_	0.661386	1.14686		-0.0336412	0.451829	1	0.000260485	7.3679e-07		0.809743	0.00523388	1
263799_at	At2g24550	unknown protein ; supported by cDNA: gi_15724183_gb_AF411794.1_AF411794	0.577169	0.223916		1.01955	0.666299	1	4.77684e-05	0.0424054		6.802e-08	1.04667e-05	1
263881_at	At2g21820	unknown protein ; supported by cDNA: gi_13265448_gb_AF324676.2_AF324676	2.34386	0.0684369		1.50042	-0.775002	1	5.6e-09	0.724069		1.45498e-06	0.00109927	1
263918_at	At2g36590	putative proline transporter ;supported by full-length cDNA: Ceres:20959.	-0.130318	-1.42728		1.82481	0.527848	1	0.306445	1.215e-08		4.8e-10	0.000715235	1
263951_at	At2g35960	putative harpin-induced protein ;supported by full-length cDNA: Ceres:19481.	-1.29294	-0.98258		-0.501556	-0.191192	1	2.673e-07	6.67846e-06		0.00328346	0.199833	1
264007_at	At2g21140	putative proline-rich protein	-3.15952	-1.95311		-0.423251	0.78316	1	2.9e-10	1.4942e-07		0.0576021	0.00182294	1
264014_at	At2g21210	putative auxin-regulated protein	-1.19224	-1.74071		0.930443	0.381978	1	6.23942e-06	6.814e-08		8.50203e-05	0.0425798	1
264016_at	At2g21220	putative auxin-regulated protein	-3.41521	-2.4517		-0.233169	0.730338	1	0	2.5e-10		0.159761	0.00036368	1
264100_at	At1g78970	lupeol synthase identical to lupeol synthase GI:1762150 from [Arabidopsis thaliana]; supported by cDNA: gi_15450512_gb_AY052358.1_	-1.25154	-0.73526		-0.161487	0.354795	1	5.26e-09	3.71617e-06		0.131867	0.00338111	1
264138_at	At1g78950	beta-Amyrin Synthase, putative similar to beta-Amyrin Synthase GI:3688600 from [Panax ginseng]	-1.16299	-1.67181		0.400369	-0.108451	1	3.22924e-05	5.3951e-07		0.0587284	0.586381	1
264146_at	At1g02205	hypothetical protein contains similarity to lipid transfer protein GI:498038 from (Senecio odorus)	-1.273	-1.07728		0.122128	0.317856	1	1.34748e-06	9.02566e-06		0.458306	0.0669048	1
264147_at	At1g02200	receptor-like protein glossy1 (gl1), putative similar to receptor-like protein glossy1 (gl1) GI:1209703 from (Arabidopsis thaliana)	-2.30651	-1.30839		-0.460631	0.537488	1	1.08e-09	1.38748e-06		0.0142852	0.00564764	1
264160_at	At1g65450	hypothetical protein predicted by genemark.hmm;supported by full-length cDNA: Ceres:17230.	-1.49484	-1.49257		0.202041	0.204309	1	4.67192e-06	4.75264e-06		0.351065	0.345853	1
264176_at	At1g02110	bZIP-like protein similar to bZIP (leucine zipper) protein, GenBank Accession Number 600855	1.05354	1.1338		0.230593	0.310857	1	4.4927e-07	1.8312e-07		0.0769408	0.022005	1
264187_at	At1g54860	unknown protein ;supported by full-length cDNA: Ceres:1530.	0.981299	-0.702651		1.08873	-0.595221	1	5.20054e-05	0.00109262		1.76115e-05	0.00377936	1
264217_at	At1g60190	hypothetical protein predicted by genemark.hmm	0.405357	-0.665417		1.42121	0.350436	1	0.000516432	3.43916e-06		2.4e-10	0.00169206	1
264223_s_at	At1g67520	receptor kinase, putative similar to receptor kinase 1 GI:9294449 from [Arabidopsis thaliana]	1.05749	0.988279		0.369824	0.300611	1	1.00088e-05	2.07818e-05		0.0350621	0.0788104	1
264227_at	At1g67500	hypothetical protein contains similarity to DNA polymerase zeta GI:2665742 from [Homo sapiens]	1.17444	1.09421		0.0541176	-0.0261154	1	4.941e-08	1.2012e-07		0.638665	0.820195	1
264238_at	At1g54740	hypothetical protein predicted by genscan+	0.447025	-0.867875		1.22794	-0.0869628	1	0.00708562	2.56975e-05		5.0196e-07	0.550573	1
264279_s_at	At1g78820	glycoprotein(EP1), putative similar to glycoprotein(EP1) GI:349436 from [Daucus carota]; supported by cDNA: gi_14334885_gb_AY035116.1_	0.477571	-0.323312		1.15315	0.352269	1	0.00649678	0.0485964		1.96583e-06	0.0337082	1
264299_s_at	At1g78860	hypothetical protein predicted by genemark.hmm	1.1188	0.357345		1.3232	0.561751	1	3.0072e-06	0.0325525		4.1497e-07	0.0022195	1
264339_at	At1g70290	trehalose-6-phosphate synthase, putative similar to trehalose-6-phosphate synthase GI:297792 from [Kluyveromyces lactis]	0.993347	0.334115		1.0855	0.42627	1	2.297e-08	0.00223726		7.3e-09	0.000301467	1
264341_at	At1g70270	hypothetical protein predicted by genscan+	-2.2939	-1.81575		-0.506599	-0.0284486	1	6.199e-08	1.08285e-06		0.0401423	0.900847	1
264343_at	At1g11850	unknown protein ; supported by full-length cDNA: Ceres: 5171.	0.0156629	1.25183		-0.846484	0.389684	1	0.909655	2.2182e-07		2.01902e-05	0.012115	1
264365_s_at	At1g03220	unknown protein Strong similarity to gb|D14550 extracellular dermal glycoprotein (EDGP) precursor from Daucus carota. ESTs gb|H37281, gb|T44167, gb|T21813, gb|N38437, gb|Z26470, gb|R65072, gb|N76373, gb|F15470, gb|Z35182, gb|H76373, gb|Z34678 and gb|Z35387 come from this	1.45923	0.0551852		2.18248	0.778442	1	1.183e-08	0.66634		6e-11	2.1317e-05	1
264390_at	At1g11950	putative DNA-binding protein Contains similarity to box helicases gb|U29097 from C. elegans and to the ENBP1 gene product gb|X95995 from Vicia sativa	0.487363	1.03568		0.0787226	0.627038	1	0.000316371	7.918e-08		0.45829	2.70294e-05	1
264400_at	At1g61800	glucose-6-phosphate/phosphate-translocator precursor, putative similar to glucose-6-phosphate/phosphate-translocator precursor GI:2997591 from [Pisum sativum]; supported by cDNA: gi_14596172_gb_AY042874.1_	-1.1946	-0.194058		-1.36083	-0.360282	1	1.5847e-07	0.145257		3.08e-08	0.0124226	1
264401_at	At1g61720	dihydroflavonol 4-reductase, putative similar to dihydroflavonol 4-reductase GI:1332411 from [Rosa hybrida]; supported by cDNA: gi_6689825_gb_AF092912.1_AF092912	-0.893062	-1.07117		0.354804	0.1767	1	8.892e-08	8.72e-09		0.00142009	0.0691228	1
264415_at	At1g43160	AP2 domain containing protein, putative similar to AP2 domain containing protein GI:2281637 from [Arabidopsis thaliana]	0.606446	0.956464		1.56497	1.91499	1	0.00257843	4.7202e-05		1.7428e-07	1.357e-08	1
264454_at	At1g10320	unknown protein similar to U2 small nuclear ribonucleoprotein auxiliary factor 35 kD subunit related protein 1 (sp|Q15695	0.723326	1.23291		-0.20796	0.301621	1	0.000209775	6.8291e-07		0.177345	0.0583531	1
264461_s_at	At4g15050	hypothetical protein	-0.718427	-1.01634		0.90029	0.60238	1	0.0111933	0.00100785		0.00256278	0.0282039	1
264469_at	At1g67100	hypothetical protein similar to hypothetical protein GI:6553940 from [Arabidopsis thaliana]	0.792225	-0.141196		1.56416	0.630737	1	2.33784e-06	0.197855		4.3e-10	2.8868e-05	1
264475_s_at	At1g77170	hypothetical protein predicted by genemark.hmm	1.13853	0.994626		1.42603	1.28213	1	9.84e-09	5.55e-08		5e-10	2.08e-09	1
264493_at	At1g27440	unknown protein similar to multiple exostoses type II protein EXT2.I (U72263); similar to ESTs dbj|D39982, gb|L37635, and dbj|C28418	-1.09072	-0.436909		-0.430652	0.223159	1	3.27e-09	0.000141888		0.000162704	0.0196529	1
264494_at	At1g27470	hypothetical protein predicted by genefinder	1.4649	-0.519527		1.1489	-0.835525	1	5.2432e-06	0.0250522		6.94046e-05	0.00121408	1
264495_at	At1g27380	hypothetical protein predicted by genscan+	-1.03894	0.155752		-0.423887	0.770804	1	1.7367e-06	0.26291		0.00667696	4.59333e-05	1
264507_at	At1g09415	Expressed protein ; supported by cDNA: gi_14423419_gb_AF386947.1_AF386947	1.02902	0.383036		0.61002	-0.035966	1	2.694e-08	0.001127		1.36623e-05	0.708322	1
264549_at	At1g09440	putative ser/thr protein kinase similar to GB:AAD21713	-1.35038	-0.507766		-0.305911	0.536702	1	3.318e-07	0.0045975		0.0622323	0.00313435	1
264559_at	At1g09610	unknown protein similar to hypothetical protein GB:CAB39623	-1.13719	-0.358327		-0.18153	0.597335	1	1.27336e-06	0.0244859		0.222894	0.000874474	1
264611_at	At1g04680	putative pectate lyase A11 similar to GB:CAB36835;supported by full-length cDNA: Ceres:37952.	-1.20318	-1.09257		0.223121	0.333723	1	2.45711e-06	7.32163e-06		0.183105	0.0547341	1
264612_at	At1g04560	unknown protein similar to GB:AAC37469; supported by cDNA: gi_15293292_gb_AY051080.1_	1.01932	-0.690479		0.857348	-0.852448	1	0.00032647	0.00650032		0.00139805	0.00146206	1
264617_at	At2g17660	unknown protein	-0.0790388	0.591563		0.475387	1.14599	1	0.453331	4.58265e-05		0.000370462	1.998e-08	1
264624_at	At1g08930	zinc finger protein ATZF1, putative identical to GB:BAA25989; supported by cDNA: gi_3123711_dbj_D89051.1_D89051	0.257331	-1.30364		1.70849	0.14752	1	0.0911751	2.3791e-07		7.74e-09	0.316269	1
264634_at	At1g65670	cytochrome P450, putative	1.11087	0.467072		0.303048	-0.340748	1	0.000272818	0.0629731		0.211356	0.162909	1
264635_at	At1g65500	unknown protein ;supported by full-length cDNA: Ceres:25136.	1.5932	0.591456		0.60535	-0.396393	1	4.832e-08	0.00165048		0.00137823	0.0209835	1
264636_at	At1g65490	hypothetical protein predicted by genemark.hmm;supported by full-length cDNA: Ceres:2118.	0.0308521	-1.76536		1.6267	-0.169504	1	0.872237	1.8491e-07		5.0187e-07	0.38331	1
264655_at	At1g09070	unknown protein Similar to Glycine SRC2 (gb|AB000130). ESTs gb|H76869,gb|T21700,gb|ATTS5089 come from this gene; supported by cDNA: gi_15010557_gb_AY045580.1_	-0.0808515	-0.392728		1.28301	0.971134	1	0.319869	0.000184007		1.3e-10	5.32e-09	1
264663_at	At1g09970	unknown protein Similar to A. thaliana receptor-like protein kinase (gb|RLK5_ARATH). ESTs gb|ATTS0475,gb|ATTS4362 come from this gene	1.34211	-0.0154604		2.20578	0.848216	1	8.94e-08	0.910498		1.3e-10	1.9014e-05	1
264745_at	At1g62180	5 -adenylylphosphosulfate reductase, putative similar to 5 -adenylylphosphosulfate reductase GI:1336168 from [Arabidopsis thaliana];supported by full-length cDNA: Ceres:9002.	-0.518711	-1.04906		0.136302	-0.39405	1	9.80222e-05	3.051e-08		0.181452	0.00113315	1
264758_at	At1g61340	late embryogenesis abundant protein, putative similar to late embryogenesis abundant protein GI:1350540 from [Picea glauca]	0.139039	-0.292497		1.699	1.26746	1	0.193395	0.0121571		1e-10	4.97e-09	1
264764_at	At1g61440	receptor kinase, putative similar to receptor kinase GI:166692 from [Arabidopsis thaliana]	0.0777575	0.705061		0.638779	1.26608	1	0.531769	4.26273e-05		0.000113991	4.803e-08	1
264783_at	At1g08650	putative calcium-dependent protein kinase (U90439) similar to ESTs gb|T46119, gb|H76837, and gb|H36948; supported by cDNA: gi_6318612_gb_AF162660.1_AF162660	-0.135052	-1.21972		0.588606	-0.49606	1	0.192065	5.38e-09		3.23319e-05	0.000175986	1
264787_at	At2g17840	putative senescence-associated protein 12 ;supported by full-length cDNA: Ceres:40806.	0.0321271	-0.0767864		1.193	1.08409	1	0.710678	0.380779		1e-09	3.54e-09	1
264836_at	At1g03610	unknown protein similar to hypothetical protein GB:AAD11584;supported by full-length cDNA: Ceres:123030.	0.351366	-0.605237		1.64148	0.684878	1	0.000115234	2.7966e-07		0	6.017e-08	1
264846_at	At2g17850	senescence-associated protein contains similarity to ketoconazole resistant protein GI:928938 from [Arabidopsis thaliana] and din1 GI:2190012 from [Raphanus sativus];contains a thiosulfate sulfurtransferase domain	-0.00726285	0.772615		3.03867	3.81855	1	0.963499	0.000202923		1e-11	0	1
264902_at	At1g23060	unknown protein Location of EST gb|T22158 and gb|AA395675; supported by cDNA: gi_15982900_gb_AY057558.1_	-1.37543	-0.889315		-0.514057	-0.0279384	1	3.1519e-07	4.34734e-05		0.00465532	0.85798	1
264953_at	At1g77120	alcohol dehydrogenase identical to alcohol dehydrogenase GI:469467 from (Arabidopsis thaliana); supported by full-length cDNA: Ceres: 4033.	0.832792	0.0808771		2.86724	2.11533	1	3.298e-07	0.399817		0	0	1
264986_at	At1g27130	glutathione transferase, putative similar to glutathione S-transferase GB: AAF22517 GI:6652870 from [Papaver somniferum];supported by full-length cDNA: Ceres:2985.	0.582053	-0.207642		1.10741	0.317713	1	0.000157474	0.0905393		1.2266e-07	0.0146317	1
265007_s_at	At1g61566	Expressed protein ; supported by full-length cDNA: Ceres: 30523.	-1.36586	0.140975		-1.74896	-0.242128	1	2.38816e-05	0.536026		1.51412e-06	0.294173	1
265022_at	At1g24520	putative agp1 similar to GB:CAA48293;supported by full-length cDNA: Ceres:31944.	-0.66618	0.268029		-1.15421	-0.22	1	7.67577e-05	0.0443635		1.5618e-07	0.0914268	1
265024_at	At1g24600	Expressed protein ; supported by full-length cDNA: Ceres: 10990.	1.22368	0.962988		0.467018	0.20633	1	3.057e-08	5.9719e-07		0.000997924	0.0893672	1
265038_at	At1g03920	putative protein kinase highly similar to Mesembryanthemum crystallinum protein kinase, gi|457689 and Nicotiana tabacum protein kinase gi|506534;supported by full-length cDNA: Ceres:110932.	0.410713	1.1477		-0.33326	0.403728	1	0.0234952	5.00716e-06		0.0583447	0.0255502	1
265042_at	At1g04040	unknown protein Similar to acid phosphatase; Location of ESTs 110C2T7 , gb|T42036, and 110C2XP, gb|AI100245; supported by cDNA: gi_13926197_gb_AF370572.1_AF370572	-2.89243	-2.68001		-0.440003	-0.22758	1	2e-11	6e-11		0.0132102	0.165005	1
265058_s_at	At1g52040	myrosinase-binding protein homolog, putative almost identical to myrosinase-binding protein homolog GI:2997767 from [Arabidopsis thaliana]; supported by cDNA: gi_13937207_gb_AF372958.1_AF372958	1.08406	0.345346		0.843864	0.105148	1	3.06513e-05	0.076343		0.000347607	0.569702	1
265075_at	At1g55450	hypothetical protein similar to embryo-abundant protein GB:L47672 GI:1350530 from [Picea glauca]; supported by cDNA: gi_14335021_gb_AY037190.1_	1.56163	0.0901326		2.26707	0.79557	1	2.12e-08	0.530947		1.5e-10	5.49103e-05	1
265082_at	At1g03830	hypothetical protein predicted by genefinder	0.950241	1.023		0.032827	0.10559	1	7.1046e-07	2.9111e-07		0.77619	0.366903	1
265084_at	At1g03790	hypothetical protein contains Cys3His zinc finger domain	0.823029	-0.813043		0.489756	-1.14632	1	0.000394925	0.000439686		0.0158012	1.51528e-05	1
265118_at	At1g62660	beta-fructosidase nearly identical to beta-fructosidase GB:CAA67560 GI:1429209 (Arabidopsis thaliana); supported by cDNA: gi_14517549_gb_AY039610.1_	1.17219	0.390489		0.401145	-0.380555	1	2.9312e-07	0.00930847		0.00790271	0.0108398	1
265128_at	At1g30860	hypothetical protein predicted by genscan	1.1709	0.110175		0.45175	-0.608977	1	2.22645e-05	0.569676		0.0314544	0.00611043	1
265151_at	At1g51340	hypothetical protein similar to hypothetical protein GB:AAC28771; supported by cDNA: gi_16604696_gb_AY059793.1_	-1.00302	-1.01094		-0.175373	-0.183293	1	4.27901e-05	3.94707e-05		0.326738	0.306123	1
265170_at	At1g23730	putative carbonic anhydrase	-0.0978267	-1.32358		1.13469	-0.0910587	1	0.337501	1.83e-09		1.367e-08	0.37094	1
265211_at	At2g36640	late embryogenesis abundant protein (AtECP63) ; supported by cDNA: gi_1526423_dbj_D64140.1_D64140	1.82714	0.361995		0.79501	-0.670132	1	3.573e-08	0.0524437		0.000363078	0.00150828	1
265255_at	At2g28420	unknown protein ; supported by cDNA: gi_15529259_gb_AY052254.1_	1.41131	-0.764149		0.812005	-1.36346	1	2.60769e-05	0.00518269		0.00342702	3.73463e-05	1
265276_at	At2g28400	hypothetical protein predicted by genscan and genefinder	0.665719	-0.271668		1.26705	0.329663	1	0.00041325	0.0823604		4.4644e-07	0.0394219	1
265323_at	At2g18260	putative syntaxin	0.103529	1.2536		-0.855288	0.294786	1	0.336401	7.59e-09		9.0392e-07	0.0131378	1
265326_at	At2g18220	unknown protein predicted by genscan	0.527074	1.02928		-0.209796	0.292411	1	0.00157545	2.2398e-06		0.142969	0.0482193	1
265330_at	At2g18440	unknown protein	-1.05529	-0.586057		0.0271173	0.496351	1	1.83488e-05	0.00348042		0.873692	0.0101539	1
265334_at	At2g18370	putative lipid transfer protein ; supported by full-length cDNA: Ceres: 105626.	1.04592	-2.56227		0.252961	-3.35524	1	0.0610181	0.000192097		0.630202	1.25232e-05	1
265341_at	At2g18360	hypothetical protein predicted by genscan; supported by cDNA: gi_13605610_gb_AF361631.1_AF361631	0.138541	-1.5567		0.336828	-1.35841	1	0.518749	2.91796e-06		0.129662	1.33495e-05	1
265348_at	At2g22600	putative RNA-binding protein	0.38091	1.00341		-0.266174	0.356328	1	0.0477839	5.13704e-05		0.152038	0.0619334	1
265400_at	At2g10940	unknown protein ;supported by full-length cDNA: Ceres:32647.	-0.791738	-1.06967		0.356599	0.0786679	1	0.00674788	0.000740454		0.175302	0.757548	1
265411_at	At2g16630	unknown protein	-1.27163	-0.67519		-0.23713	0.359306	1	1.0697e-07	0.000128736		0.0889465	0.0149778	1
265414_at	At2g16660	nodulin-like protein	-0.583041	-1.01848		0.109833	-0.325603	1	1.80354e-05	2.398e-08		0.254118	0.00330907	1
265418_at	At2g20880	AP2 domain transcription factor	0.0735905	-1.17677		2.0195	0.769135	1	0.698269	1.7526e-05		2.906e-08	0.000982892	1
265444_s_at	At2g37180	aquaporin (plasma membrane intrinsic protein 2C) water channel protein in plasma membrane;supported by full-length cDNA: Ceres:11998.	-0.946133	-1.06648		0.413197	0.29285	1	1.3348e-07	2.953e-08		0.000863008	0.00986058	1
265452_at	At2g46510	putative bHLH transcription factor	0.0789158	-0.854807		1.91022	0.976494	1	0.422764	3.2833e-07		1e-11	6.302e-08	1
265464_at	At2g37080	putative myosin heavy chain	0.670855	1.12016		-0.268482	0.180823	1	5.1547e-07	7.3e-10		0.00385098	0.0355865	1
265475_at	At2g15620	ferredoxin--nitrite reductase ; supported by cDNA: gi_15010613_gb_AY045608.1_	-1.20343	-3.10817		2.13408	0.229347	1	1.089e-08	0		0	0.0421258	1
265478_at	At2g15890	unknown protein ;supported by full-length cDNA: Ceres:29905.	0.621003	0.403184		1.26211	1.04429	1	6.11994e-05	0.00261592		1.557e-08	1.7064e-07	1
265481_at	At2g15960	unknown protein ; supported by cDNA: gi_15028290_gb_AY045948.1_	2.25359	0.821761		2.06549	0.633656	1	2e-11	6.6513e-06		6e-11	0.000101165	1
265530_at	At2g06050	12-oxophytodienoate-10,11-reductase ; supported by cDNA: gi_15294261_gb_AF410322.1_AF410322	0.0600439	0.0139046		1.87278	1.82664	1	0.393451	0.841393		0	0	1
265560_at	At2g05520	putative glycine-rich protein	2.3058	-0.08744		2.18816	-0.20508	1	8.67894e-06	0.801675		1.53571e-05	0.557797	1
265567_at	At2g05580	unknown protein predicted by genefinder	2.0438	-0.265405		1.46157	-0.84763	1	1.32713e-06	0.318745		5.28542e-05	0.0051752	1
265611_at	At2g25510	unknown protein ;supported by full-length cDNA: Ceres:10730.	0.490075	-1.51209		1.27986	-0.722304	1	0.0123972	3.8156e-07		2.74402e-06	0.000833726	1
265646_at	At2g27360	putative lipase	0.460849	-0.689174		-0.0423813	-1.1924	1	0.00676931	0.000307826		0.775149	9.4184e-07	1
265672_at	At2g31980	putative cysteine proteinase inhibitor B (cystatin B) ;supported by full-length cDNA: Ceres:35447.	0.73501	-0.608752		1.40502	0.061257	1	1.85733e-05	0.000125948		7.76e-09	0.608101	1
265740_at	At2g01150	RING-H2 finger protein RHA2b identical to GP|AF078823; supported by cDNA: gi_3790570_gb_AF078823.1_AF078823	-0.232544	-0.325108		1.02878	0.936214	1	0.0334138	0.00525535		4.907e-08	1.5979e-07	1
265837_at	At2g14560	unknown protein	0.023214	-1.40725		0.510528	-0.919939	1	0.928487	6.94178e-05		0.0639305	0.00272697	1
265872_at	At2g01670	unknown protein ;supported by full-length cDNA: Ceres:8247.	-0.301075	-1.05282		0.817629	0.0658787	1	0.00873968	3.832e-08		8.6498e-07	0.516859	1
265891_at	At2g15010	putative thionin	0.732758	-1.13316		1.22846	-0.637463	1	0.00211358	4.38188e-05		1.88422e-05	0.00560067	1
265892_at	At2g15020	hypothetical protein predicted by genscan and genefinder	-0.18447	-0.342219		-0.961165	-1.11891	1	0.0531929	0.00152578		2.494e-08	3.47e-09	1
265893_at	At2g15040	putative disease resistance protein	0.0741485	1.17101		-0.435116	0.661742	1	0.409731	1.85e-09		0.000191889	2.33407e-06	1
265894_at	At2g15050	putative lipid transfer protein	-1.18644	-0.228002		-0.353898	0.604544	1	4.42807e-06	0.189686		0.0503623	0.00255761	1
265911_at	At2g25670	unknown protein ;supported by full-length cDNA: Ceres:12261.	0.84585	1.02612		0.144408	0.324682	1	8.38953e-06	9.1362e-07		0.26686	0.0208499	1
265929_s_at	At2g18570	putative flavonol 3-O-glucosyltransferase	0.968964	-0.603289		0.355025	-1.21723	1	1.07904e-05	0.00101307		0.0292521	7.9208e-07	1
265931_at	At2g18520	unknown protein ;supported by full-length cDNA: Ceres:8441.	0.314936	1.03182		-0.000666625	0.716216	1	0.0341796	2.01773e-06		0.996112	0.000101496	1
265948_at	At2g19590	1-aminocyclopropane-1-carboxylate oxidase ; supported by cDNA: gi_13877864_gb_AF370195.1_AF370195	0.28355	-0.0636813		1.09845	0.751223	1	0.0312551	0.599774		2.144e-07	1.73735e-05	1
265949_at	At2g18540	putative vicilin storage protein (globulin-like)	1.58766	0.978017		0.141582	-0.468063	1	3.204e-08	1.04301e-05		0.352734	0.00662953	1
265960_at	At2g37470	putative histone H2B ;supported by full-length cDNA: Ceres:31973.	0.661854	1.07965		0.0137277	0.431522	1	6.79296e-05	2.8193e-07		0.909965	0.00273618	1
266006_at	At2g37360	putative ABC transporter	0.676283	-0.515036		0.189336	-1.00198	1	0.000717763	0.00548308		0.248821	1.64432e-05	1
266055_at	At2g40650	hypothetical protein predicted by genscan;supported by full-length cDNA: Ceres:35168.	1.05776	1.5364		0.0732821	0.551925	1	8.34e-09	6e-11		0.420981	2.02395e-05	1
266070_at	At2g18660	hypothetical protein predicted by genscan	1.11015	1.01846		0.119053	0.0273568	1	0.000345191	0.000727735		0.623859	0.90991	1
266072_at	At2g18700	putative trehalose-6-phosphate synthase	0.964148	0.494605		1.62466	1.15512	1	5.7357e-07	0.000608354		7.3e-10	6.18e-08	1
266098_at	At2g37870	hypothetical protein predicted by genscan; supported by cDNA: gi_15451109_gb_AY054635.1_	0.251919	1.39007		-0.610493	0.52766	1	0.328243	6.35819e-05		0.0276358	0.0520187	1
266115_at	At2g02140	protease inhibitor II ;supported by full-length cDNA: Ceres:31175.	-1.02078	0.0504016		-1.25498	-0.183804	1	9.788e-08	0.63373		6.99e-09	0.0971962	1
266123_at	At2g45180	unknown protein identical to GB:AAB82643supported by full-length cDNA: Ceres:17187.	-2.75099	-1.81257		-0.206994	0.73143	1	5e-11	1.236e-08		0.206044	0.000339795	1
266155_at	At1g64950	cytochrome p450, putative similar to cytochrome p450 GI:438242 from [Solanum melongena]; supported by cDNA: gi_14334809_gb_AY035078.1_	0.710847	1.1391		-0.233	0.195251	1	5.43583e-05	2.6725e-07		0.0837266	0.141083	1
266165_at	At2g28190	putative copper/zinc superoxide dismutase identical to GP:3273753:AF061519;supported by full-length cDNA: Ceres:39796.	0.255177	1.21943		-0.857495	0.106755	1	0.0476947	5.292e-08		3.69847e-06	0.379716	1
266172_at	At2g39010	putative aquaporin (water channel protein) ; supported by cDNA: gi_15010777_gb_AY045690.1_	-2.03029	-1.46006		-0.0442129	0.526016	1	0	4e-11		0.594238	1.3453e-05	1
266175_at	At2g02450	NAM (no apical meristem)-like protein	-0.00876692	-0.999932		1.27876	0.287593	1	0.945672	1.42118e-06		7.11e-08	0.0388998	1
266215_at	At2g06850	putative endoxyloglucan glycosyltransferase identical to GB:D16454;supported by full-length cDNA: Ceres:15276.	-1.88245	-1.79345		0.839673	0.928668	1	1.8e-10	3.5e-10		4.7829e-06	1.50158e-06	1
266225_at	At2g28900	putative membrane channel protein ;supported by full-length cDNA: Ceres:10159.	-1.04706	-0.41462		-0.296406	0.336037	1	4.4e-10	3.50703e-05		0.000808872	0.000271609	1
266259_at	At2g27830	unknown protein ;supported by full-length cDNA: Ceres:33700.	0.738811	0.0926913		1.15764	0.511522	1	2.9869e-07	0.276997		9.4e-10	2.03322e-05	1
266267_at	At2g29460	putative glutathione S-transferase ; supported by cDNA: gi_14423533_gb_AF387004.1_AF387004	1.36625	0.328833		1.3128	0.27539	1	2.7348e-05	0.166064		4.13686e-05	0.241348	1
266299_at	At2g29450	glutathione S-transferase identical to GB:X89216;supported by full-length cDNA: Ceres:6528.	0.24441	-0.431754		1.83005	1.15388	1	0.0688479	0.00362846		5.3e-10	2.0448e-07	1
266316_at	At2g27080	unknown protein ; supported by cDNA: gi_15450380_gb_AY052291.1_	0.276947	0.396321		1.714	1.83337	1	0.221154	0.0881094		1.40172e-06	6.3041e-07	1
266325_at	At2g46630	putative extensin	-1.13779	-1.11093		-0.123195	-0.0963304	1	5.5468e-07	7.3872e-07		0.369365	0.480269	1
266352_at	At2g01610	unknown protein	-0.711715	0.333586		-1.37735	-0.332054	1	7.4512e-07	0.00151473		1.5e-10	0.0015697	1
266379_at	At2g14690	1,4-beta-xylan endohydrolase	0.134886	1.02999		-0.884731	0.0103775	1	0.0774998	6.4e-10		4.78e-09	0.885652	1
266385_at	At2g14610	pathogenesis-related PR-1-like protein identical to GB:M90508; supported by cDNA: gi_166860_gb_M90508.1_ATHRPRP1A	1.33782	-0.548447		0.801152	-1.08512	1	0.000802518	0.103934		0.0234627	0.00392916	1
266461_at	At2g47730	glutathione S-transferase (GST6) identical to GB:X95295. Based on identical cDNA hits, the translation is now 40 AAs longer at the N-terminal, and start of exon2 is also corrected.; supported by cDNA: gi_14532561_gb_AY039905.1_	0.177967	-0.185804		1.41892	1.05515	1	0.110784	0.0972243		1.61e-09	7.411e-08	1
266462_at	At2g47770	unknown protein ; supported by cDNA: gi_15028356_gb_AY045981.1_	1.50091	-0.155257		0.873548	-0.78262	1	7.206e-08	0.31332		3.76871e-05	0.000113119	1
266488_at	At2g47670	putative pectinesterase ; supported by full-length cDNA: Ceres: 25729.	-0.0531774	1.00206		-1.17188	-0.116651	1	0.699502	2.97544e-06		4.7016e-07	0.401906	1
266516_at	At2g47880	putative glutaredoxin ;supported by full-length cDNA: Ceres:21006.	-1.05227	0.41286		-0.973211	0.49192	1	6.36342e-06	0.016329		1.4992e-05	0.00578414	1
266544_at	At2g35300	similar to late embryogenesis abundant proteins identical to GB:X91917	1.67299	0.521582		0.787067	-0.364339	1	9.122e-08	0.00784646		0.00035084	0.0483543	1
266579_at	At2g23930	putative small nuclear ribonucleoprotein E ; supported by full-length cDNA: Ceres: 4850.	0.27636	1.08142		-0.428095	0.376969	1	0.0451784	5.3105e-07		0.00422124	0.00951201	1
266583_at	At2g46220	Expressed protein ; supported by cDNA: gi_15215834_gb_AY050447.1_	0.836126	-0.343831		1.1575	-0.0224616	1	1.19571e-06	0.00516334		2.155e-08	0.83232	1
266614_at	At2g14910	unknown protein	-0.472901	-1.01495		0.294034	-0.248015	1	4.12068e-05	4.62e-09		0.00269872	0.00839689	1
266654_at	At2g25890	putative oleosin protein	1.22967	-1.16435		0.924914	-1.46911	1	5.445e-05	9.3739e-05		0.00075787	8.27161e-06	1
266712_at	At2g46750	unknown protein	0.994737	-0.989592		0.265788	-1.71854	1	0.0184005	0.0189046		0.488383	0.000398371	1
266746_s_at	At2g02930	putative glutathione S-transferase ;supported by full-length cDNA: Ceres:27915.; supported by cDNA: gi_11095995_gb_AF288181.1_AF288181	1.32323	0.165146		0.83901	-0.319079	1	9.638e-08	0.237836		1.95823e-05	0.0317863	1
266750_s_at	At2g47040	putative pectinesterase	-0.936756	0.573579		-1.67443	-0.164096	1	0.000814338	0.0211813		2.40096e-06	0.470702	1
266762_at	At2g47120	putative alcohol dehydrogenase	1.83093	-0.627602		1.32855	-1.12998	1	8.228e-07	0.0129606		3.00396e-05	0.000150973	1
266764_at	At2g47050	putative pectinesterase ;supported by full-length cDNA: Ceres:34113.	-1.34569	0.0977212		-1.28034	0.16307	1	6.7e-08	0.47246		1.2493e-07	0.238058	1
266770_at	At2g03090	putative expansin Experimental evidence from Dr. Daniel Cosgrove at Penn State Univ. <dCosgrove@psu.edu>	-0.381428	-1.93122		-0.169533	-1.71933	1	0.0649695	7.013e-08		0.38878	2.9641e-07	1
266783_at	At2g29130	putative laccase (diphenol oxidase)	-1.27467	0.504877		-1.46749	0.312059	1	4.25e-09	0.000190415		6.6e-10	0.00798104	1
266790_at	At2g28950	expansin AtEx6 identical to GB U30480; supported by full-length cDNA: Ceres: 17914.	-1.36751	-0.924739		0.0252129	0.467982	1	3.353e-08	3.8337e-06		0.845902	0.00245014	1
266800_at	At2g22880	hypothetical protein predicted by genefinder	0.0859831	0.0444195		1.45378	1.41222	1	0.48898	0.719045		7.9e-09	1.152e-08	1
266814_at	At2g44910	homeodomain transcription factor (ATHB-4)	0.421327	1.04357		0.132593	0.754839	1	0.00348676	4.8222e-07		0.289369	1.94198e-05	1
266820_at	At2g44940	putative AP2 domain transcription factor pFAM domain (PF00847)supported by full-length cDNA: Ceres:31044.	-1.34288	-0.903766		-0.566397	-0.127278	1	6.3e-10	1.0725e-07		2.42614e-05	0.189308	1
266828_at	At2g22930	putative flavonol 3-O-glucosyltransferase	0.0407412	1.24089		-0.735827	0.464319	1	0.722468	2.361e-08		1.21771e-05	0.000994186	1
266841_at	At2g26150	putative heat shock transcription factor	-0.181685	0.40192		0.559129	1.14273	1	0.0980626	0.00151036		8.14807e-05	2.097e-08	1
266873_at	At2g44740	putative PREG1-like negative regulator	-0.254689	0.836118		-1.17727	-0.0864603	1	0.00726194	5.826e-08		6.8e-10	0.305609	1
266895_at	At2g26040	hypothetical protein predicted by genscan and genefinder	0.0907588	-0.0868389		1.34681	1.16922	1	0.205091	0.224238		1e-11	7e-11	1
266897_at	At2g45820	remorin identical to GB:M25268, a non-specific DNA binding protein; may be involved in intercellular communication; supported by cDNA: gi_15028386_gb_AY045996.1_	0.274107	0.585591		0.809055	1.12054	1	0.004945	4.94128e-06		1.0489e-07	1.57e-09	1
266917_at	At2g45830	unknown protein	0.205095	1.23097		-1.00371	0.0221727	1	0.0207308	2.4e-10		3.69e-09	0.78258	1
266922_s_at	At2g45950	SKP1/ASK1-related, putative similar to glycoprotein FP21 SP:P52285 from [Dictyostelium discoideum]	1.27499	1.33741		0.144704	0.207132	1	3.64e-09	1.94e-09		0.169724	0.0570817	1
266993_at	At2g39210	nodulin-like protein ; supported by cDNA: gi_16930478_gb_AF419593.1_AF419593	1.40753	0.0261317		1.15944	-0.221959	1	8.94e-09	0.828325		1.0583e-07	0.0813361	1
266997_at	At2g34410	hypothetical protein predicted by genefinder and genscan	-1.28945	-1.00387		-0.530063	-0.244485	1	7.517e-08	1.57602e-06		0.000972244	0.0765871	1
267019_at	At2g39130	hypothetical protein predicted by genscan	-1.06724	-0.733414		-0.358622	-0.0247983	1	1.15402e-06	6.99937e-05		0.0168961	0.854232	1
267028_at	At2g38470	putative WRKY-type DNA binding protein	1.23136	-0.319626		1.56971	0.0187206	1	9.586e-08	0.0222985		4.26e-09	0.882732	1
267053_s_at	At2g38390	peroxidase	0.112383	-1.03301		0.751967	-0.393425	1	0.536854	4.21854e-05		0.000807776	0.0435425	1
267076_at	At2g41090	calcium binding protein (CaBP-22) identical to GB:Z12136;supported by full-length cDNA: Ceres:123659.	-1.11466	-1.74711		0.875842	0.243394	1	8.007e-08	2.3e-10		1.50029e-06	0.0458468	1
267083_at	At2g41100	calmodulin-like protein identical to GB:D45848; supported by cDNA: gi_15983405_gb_AF424577.1_AF424577	2.24387	-0.742102		3.38613	0.400152	1	2.4632e-07	0.00892655		1.26e-09	0.124561	1
267094_at	At2g38080	putative diphenol oxidase ; supported by cDNA: gi_15450602_gb_AY052669.1_	-1.49013	-0.582002		-0.92129	-0.0131585	1	8.1e-10	6.49994e-05		3.8531e-07	0.90147	1
267168_at	At2g37770	putative alcohol dehydrogenase	-0.952178	-1.01263		-0.0314144	-0.0918634	1	2.65e-09	1.17e-09		0.673087	0.228075	1
267178_at	At2g37750	unknown protein ; supported by full-length cDNA: Ceres: 28529.	0.0229627	0.1087		1.38452	1.47026	1	0.820597	0.292346		1.13e-09	5.1e-10	1
267241_at	At2g02490	hypothetical protein predicted by genscan and genefinder	-0.719309	-1.03003		0.637069	0.326347	1	0.0318916	0.00417693		0.0533382	0.298371	1
267256_s_at	At2g23000	putative serine carboxypeptidase I ;supported by full-length cDNA: Ceres:33165.	-1.0669	-0.324987		-0.641637	0.100275	1	3.1482e-07	0.0160121		8.97902e-05	0.413059	1
267261_at	At2g23120	unknown protein ;supported by full-length cDNA: Ceres:9284.	0.674177	-0.0848438		1.10479	0.345767	1	1.4704e-07	0.249324		2.4e-10	0.000226952	1
267263_at	At2g23110	similar to late embryogenesis abundant proteins ; supported by cDNA: gi_14423503_gb_AF386989.1_AF386989	1.56162	-0.31986		0.922996	-0.958482	1	3.54798e-05	0.245371		0.00349049	0.00266794	1
267286_at	At2g23640	putative seed maturation protein	0.595715	-1.37646		0.861278	-1.1109	1	0.00603193	2.85986e-06		0.000354416	3.0065e-05	1
267295_at	At2g23800	pregeranylgeranyl pyrophosphate synthase identical to GB:U44876; sequence disagrees at N-Terminus, sequence submitted has been confirmed from three electropherograms.;supported by full-length cDNA: Ceres:36311.	-0.135058	-0.291466		-0.858967	-1.01538	1	0.326677	0.0454927		1.39683e-05	2.14118e-06	1
267321_at	At2g19320	hypothetical protein predicted by genefinder	2.55799	0.293386		1.31829	-0.946316	1	2e-10	0.0904257		9.8135e-07	3.91686e-05	1
267337_at	At2g39980	putative anthocyanin 5-aromatic acyltransferase ; supported by cDNA: gi_13937225_gb_AF372968.1_AF372968	0.392956	-0.117983		-0.642341	-1.15328	1	0.00156038	0.26081		1.61066e-05	1.471e-08	1
267339_at	At2g39870	unknown protein ; supported by cDNA: gi_13877742_gb_AF370134.1_AF370134	-1.11573	-0.299831		0.128013	0.943915	1	6.2824e-07	0.0387517		0.347184	4.41965e-06	1
267341_at	At2g44200	hypothetical protein predicted by genscan; supported by cDNA: gi_15010703_gb_AY045653.1_	0.96129	1.04291		0.175009	0.256624	1	1.065e-08	3.68e-09		0.0504658	0.00722114	1
267357_at	At2g40000	putative nematode-resistance protein ;supported by full-length cDNA: Ceres:35056.	0.982387	0.309342		1.41406	0.741014	1	9.1365e-05	0.111674		1.79841e-06	0.00113233	1
267381_at	At2g26190	unknown protein ; supported by cDNA: gi_16930468_gb_AF419588.1_AF419588	0.631858	0.173718		1.02067	0.562535	1	1.24883e-05	0.0939935		4.209e-08	4.2607e-05	1
267389_at	At2g44460	putative beta-glucosidase	-0.297183	-1.0766		0.650636	-0.128778	1	0.00869248	2.414e-08		1.00873e-05	0.208491	1
267425_at	At2g34810	putative berberine bridge enzyme	1.35461	-0.078038		1.35235	-0.0802982	1	0.000106122	0.76436		0.000107857	0.757768	1
267461_at	At2g33830	putative auxin-regulated protein ;supported by full-length cDNA: Ceres:1711.	1.08741	0.674236		0.349116	-0.0640606	1	7.8848e-07	0.000139606		0.0181446	0.631736	1
267477_at	At2g02710	putative receptor-like protein kinase	0.69916	-0.258759		1.04941	0.0914879	1	4.07832e-06	0.0180472		2.974e-08	0.360563	1
267511_at	At2g45670	unknown protein	-1.05061	-0.971576		-0.285552	-0.206514	1	1.8808e-07	4.8867e-07		0.0232308	0.0868836	1
267518_at	At2g30500	unknown protein	1.48054	0.733835		1.21516	0.468454	1	5e-10	3.41356e-06		6.84e-09	0.000340322	1
267550_at	At2g32800	putative protein kinase contains a protein kinase domain profile (PDOC00100)	0.739324	1.089		0.532041	0.881718	1	1.55905e-06	1.297e-08		5.69873e-05	1.8725e-07	1
267579_at	At2g42000	metallothionein-like protein	2.00344	-0.328543		0.816021	-1.51596	1	0.000104852	0.398278		0.0480547	0.00123559	1
267591_at	At2g39705	Expressed protein ; supported by full-length cDNA: Ceres: 27620.	1.0186	0.819832		0.42524	0.226468	1	3.47e-09	5.698e-08		9.93418e-05	0.0128534	1
267596_s_at	At2g33050	putative leucine-rich repeat disease resistance protein	0.674514	1.08804		0.188755	0.60228	1	0.000684054	6.08218e-06		0.246444	0.00170049	1
267637_at	At2g42190	unknown protein predicted by genscan; similar to GP|9826|X07453; supported by full-length cDNA: Ceres: 12267.	1.43893	1.12262		0.496388	0.180083	1	1.8e-10	4.85e-09		7.25647e-05	0.0649807	1
