# Supplementary material for: Seed-specific elevation of non-symbiotic hemoglobin AtHb1: beneficial effects and underlying molecular networks in Arabidopsis thaliana
Source: BMC Plant Biol. 2011 Mar 15;11:48. doi: 10.1186/1471-2229-11-48 (PMC3068945; doi:10.1186/1471-2229-11-48)
Supplement: Additional file 4 — Differentially expressed genes organized by pathways. Classification of functional groups was done using MapMan software. Annotation was confirmed using the TAIR locus history retrieval tool http://www.arabidopsis.org/tools/bulk/locushistory/index.jsp. [file 1471-2229-11-48-S4.XLS]

## Sheet: Description
Additional file 4 Differentially expressed genes organized by pathways.
Classification of functional groups was done using MapMan software. Annotation was confirmed using the TAIR locus history retrieval tool http://www.arabidopsis.org/tools/bulk/locushistory/index.jsp.

## Sheet: Cell Wall
		fold-change (log2)
AGI	annotation	AtHb1 vs. WT_normox	AtHb1 vs. WT_hyp		WT_hyp vs. normox	AtHb1_hyp vs. normox
At3g28180	cellulose synthase like gene, AtCslC04	-0.588234	0.0443823		0.494421	1.12704
At4g16590	cellulose synthase like protein A1	-1.31327	-1.85471		-0.431958	-0.973389
At5g17420	cellulose synthase catalytic subunit (IRX3)	-1.11468	-0.26505		-0.344519	0.505112
At5g03760	cellulose synthase like gene, AtCslA09	-1.80304	-1.52642		-0.483896	-0.207269
At4g17030	expansin-related	-1.42692	-0.41948		-0.894203	0.113242
At5g39260	expansin-like protein	-0.877992	-1.40673		0.816429	0.287695
At5g39280	expansin, putative (EXP25	-1.10378	-1.4309		0.949851	0.622736
At4g28250	beta-expansin, putative (EXPB3)	-1.42707	-0.74668		-0.678052	0.00234261
At2g40610	expansin, putative (EXP8)	-1.36004	-1.33618		-0.330027	-0.306161
At1g69530	expansin, putative (EXP1)	-1.03223	-1.28981		-0.198978	-0.456555
At1g26770	expansin, putative (EXP10)	-2.2739	-2.09622		0.0301589	0.207847
At2g18660	expansin family protein (EXPR3)	1.11015	1.01846		0.119053	0.0273568
At2g28950	expansin, putative (EXP6)	-1.36751	-0.924739		0.0252129	0.467982
At3g29030	expansin At-EXP5	-0.215619	-1.18176		-0.356983	-1.32312
At2g03090	putative expansin	-0.381428	-1.93122		-0.169533	-1.71933
At4g30380	expansin-related	0.323179	1.05517		1.52246	2.25446
At3g62720	alpha galactosyltransferase-like protein/hemicellulose	0.0794408	0.556822		0.868123	1.3455
At5g07410	pectin methyl-esterase-like protein	-1.26898	0.0568653		-1.27703	0.0488213
At5g07430	pectin methyl-esterase-like protein	-0.998597	-0.152492		-1.13556	-0.289457
At3g62170	PECTINESTERASE-like protein	-0.992304	0.0581609		-1.13977	-0.0893026
At3g05610	putative pectinesterase	-0.647331	0.40781		-0.932193	0.122948
At1g57590	pectinacetylesterase precursor	-0.547989	0.587673		-1.1076	0.0280625
At3g10720	putative pectinesterase	-0.362336	-1.34131		1.76314	0.784172
At2g47040	putative pectinesterase	-0.936756	0.573579		-1.67443	-0.164096
At3g60730	pectinesterase - like protein	1.58077	-0.714977		1.12623	-1.16952
At1g02810	pectin esterase, putative	0.0236763	0.507726		0.785473	1.26952
At1g53840	pectinesterase, putative	-0.688267	-0.566644		0.934416	1.05604
At4g33220	pectinesterase - like protein	-1.00507	-0.678406		-0.108155	0.218512
At4g19420	putative pectinacetylesterase pectinacetylesterase precursor	-1.3546	-0.717521		-0.475366	0.161712
At5g65390	arabinogalactan-protein (AGP7)	-1.02482	0.0161665		-0.473137	0.567847
At5g60490	arabinogalactan protein - like arabinogalactan protein Pop14A9, Populus alba x Populus tremula, EMBL:AF183809;supported by full-length cDNA: Ceres:15239.	-1.57506	-1.3254		-0.0297871	0.219872
At5g53250	arabinogalactan-protein, putative (AGP22)	-1.27639	-0.930698		0.300444	0.646134
At5g44130	fasciclin-like arabinogalactan-protein (FLA13)	-3.70292	-1.90166		-0.72875	1.07251
At5g10430	arabinogalactan-protein (AGP4)|	-1.09709	-0.382044		-0.449038	0.266006
At5g03170	arabinogalactan protein - like arabinogalactan protein	-1.2697	-0.465929		-0.471149	0.332622
At4g12730	fasciclin-like arabinogalactan-protein (FLA2)|	-1.15939	-0.445902		-0.926448	-0.212955
At3g01700	arabinogalactan-protein (AGP11)	-1.31479	-0.278565		-1.35991	-0.323689
At5g57560	xyloglucan:xyloglycosyl transferase	0.0814835	0.109023		1.9579	1.98544
At5g65730	xyloglucan:xyloglucosyl transferase, putative	-3.7604	-2.68111		-0.725421	0.353874
At5g57550	endoxyloglucan transferase	2.59755	-2.59665		2.69718	-2.49702
At4g37800	xyloglucan:xyloglucosyl transferase, putative	-3.3581	-2.74745		-0.11411	0.496543
At1g11545	xyloglucan:xyloglucosyl transferase, putative	-1.04049	-0.810058		-0.495223	-0.26479
At2g06850	xyloglucan:xyloglucosyl transferase	-1.88245	-1.79345		0.839673	0.928668
At4g30290	xyloglucan endo-1,4-beta-D-glucanase-like protein x	-0.350291	0.429189		0.842716	1.6222
At4g25810	xyloglucan endo-1,4-beta-D-glucanase (XTR-6)	0.0380928	0.00131602		2.8076	2.77082
At3g23730	xyloglucan endotransglycosylase, putative	-0.232558	0.318232		0.701057	1.25185
At5g57550	xyloglucan endotransglycosylase 3 (XTR3)	2.59755	-2.59665		2.69718	-2.49702
At5g06860	polygalacturonase inhibiting protein 1	0.352469	-0.286337		1.03064	0.391829
At5g06870	polygalacturonase inhibiting protein	0.337758	-0.870849		1.60236	0.393748
At1g02790	polygalacturonase, putative	-1.42441	0.0236383		-1.54392	-0.0958733
At3g01270	putative pectate lyase	-1.16139	-0.023964		-1.28972	-0.152291
At3g07820	polygalacturonase (PGA3)	-1.44728	0.139594		-1.66394	-0.0770626
At3g07850	exopolygalacturonase	-1.54318	0.316165		-1.97083	-0.111485

## Sheet: ATP-synth, photos.
		fold-change (log2)
AGI	annotation	AtHb1 vs. WT_normox	AtHb1 vs. WT_hyp		WT_hyp vs. normox	AtHb1_hyp vs. normox
At1g32350	alternative oxidase 1D (AOX1D)	0.899258	-0.0419611		1.30214	0.360918
At1g15700	ATP synthase gamma-subunit, putative	0.840922	1.17667		0.204986	0.540731
At5g26200	mitochondrial carrier - like protein	0.0735205	1.14901		2.86593	3.94142
At3g16250	putative 2Fe-2S iron-sulfur cluster protein _	-1.12135	-1.2571		0.4075	0.271754
At3g14415	putative glycolate oxidase (GOX)	-1.17768	-1.02209		-0.25977	-0.104176
At4g13890	serine hydroxymethyltransferase (SHM4)	-1.483	-0.969964		-0.531615	-0.0185789

## Sheet: N-metabolism
		fold-change (log2)
AGI	annotation	AtHb1 vs. WT_normox	AtHb1 vs. WT_hyp		WT_hyp vs. normox	AtHb1_hyp vs. normox
At1g37130	nitrate reductase 2 (NIA2)	-1.09066	-2.77832		1.45255	-0.235106
At2g15620	ferredoxin--nitrite reductase	-1.20343	-3.10817		2.13408	0.229347
At5g53460	Glu synthase	0.79867	-0.270963		1.15186	0.0822247
At5g16570	Gln synthetase	-0.751985	0.464317		-1.0779	0.138402
At5g19550	aspartate aminotransferase Asp2	0.0996887	0.158448		1.39213	1.45089
At3g19030	putative phosphoserine aminotransferase	0.603838	-1.9066		2.34487	-0.165573
At1g17290	alanine aminotransferase, putative	-0.539945	0.136974		0.683961	1.36088
At3g16150	putative L-asparaginase	-1.5432	-0.0477286		-1.64855	-0.153074
At4g23600	aminotransferase family; similar to nicotianamine aminotransferase	2.52737	1.18557		1.64287	0.301069
At2g28420	lactoylglutathione lyase family protein	1.41131	-0.764149		0.812005	-1.36346
At3g55610	delta-1-pyrroline-5-carboxylate synthetase	1.09938	0.0982524		0.785614	-0.215514
At3g28480	prolyl 4-hydroxylase, putative	-0.412745	-0.228773		0.826764	1.01074
At1g20270	similar to prolyl 4-hydroxylase/oxidoreductase	-0.15526	0.393283		0.872189	1.42073
At3g23810	S-adenosyl-L-homocysteinase, putative	-1.23264	-0.923728		-0.279738	0.0291773
At3g17390	putative s-adenosylmethionine synthetase	-1.00084	-0.426598		-0.308682	0.26556

## Sheet: Carbohydrate
		fold-change (log2)
AGI	annotation	AtHb1 vs. WT_normox	AtHb1 vs. WT_hyp		WT_hyp vs. normox	AtHb1_hyp vs. normox
At4g17090	beta-amylase 3	-1.02672	-0.318562		-0.688108	0.0200464
At2g31390	b1 pfkB-type carbohydrate kinase family protein	0.00178612	0.422419		0.785872	1.2065
At3g06500	f beta-fructofuranosidase,neutral invertase	1.04591	0.042708		1.80144	0.798233
At1g62660	f beta-fructosidase (BFRUCT3)	1.17219	0.390489		0.401145	-0.380555
At4g33070	fructose-bisphosphate aldolase - like protein f	0.04444	-0.742002		1.05622	0.269778
At4g26530	d phosphofructokinase family protein	0.694983	0.768993		1.56427	1.63828
At4g33070	pyruvate decarboxylase-1 (PDC1)	0.733186	0.545631		3.79677	3.60921
At1g77120	alcohol dehydrogenase (ADH1)	0.832792	0.0808771		2.86724	2.11533
At1g08650	phosphoenolpyruvate carboxylase kinase (PPCK1)	-0.135052	-1.21972		0.588606	-0.49606
At5g14740	CARBONIC ANHYDRASE 2	-0.601862	-1.75718		1.2208	0.0654779
At3g01500	carbonic anhydrase, chloroplast precursor	-1.40287	-2.19577		1.17837	0.385478
At1g23730	putative carbonic anhydrase	-0.0978267	-1.32358		1.13469	-0.0910587
At5g03860	malate synthase -like protein	1.85617	-0.0825843		0.972061	-0.966695
At3g21720	putative isocitrate lyase	1.22794	-0.413467		1.11208	-0.529329
At5g40390	raffinose synthase -like protein	0.276573	-0.159199		1.10384	0.668072
At1g56600	galactinol synthase, putative	0.222539	-1.26196		1.7367	0.252201
At1g23870	trehalose-6-phosphate synthase (TPS) 9	0.372851	0.247232		0.572339	0.446721
At1g70290	trehalose-6-phosphate synthase (TPS) 8	0.993347	0.334115		1.0855	0.42627
At2g18700	trehalose-6-phosphate synthase (TPS) 11	0.964148	0.494605		1.62466	1.15512

## Sheet: Lipid 
		fold-change (log2)
AGI	annotation	AtHb1 vs. WT_normox	AtHb1 vs. WT_hyp		WT_hyp vs. normox	AtHb1_hyp vs. normox
At1g65880	AMP-dependent synthetase and ligase family protein|	1.01836	-0.320795		-0.23128	-1.57043
At4g34510	putative ketoacyl-CoA synthase fatty acid elongase 1	1.02456	-0.176708		0.66115	-0.540122
At1g43800	acyl-(acyl-carrier-protein) desaturase, putative / stearoyl-ACP desaturase	2.27863	0.552415		3.6349	1.90868
At1g71160	putative ketoacyl-CoA synthase similar to fatty acid elongase 3-ketoacyl-CoA synthase	0.827348	1.32651		-0.931412	-0.432248
At1g28170	steroid sulfotransferase, putative	0.524447	1.99382		-0.814285	0.65509
At2g25890	putative oleosin protein	1.22967	-1.16435		0.924914	-1.46911
At5g24150	squalene monooxygenase	-1.05544	-1.21079		-0.689511	-0.844865
At3g61580	delta-8 sphingolipid desaturase	-1.04366	-0.510697		-0.74567	-0.212703
At4g31780	1,2-diacylglycerol 3-beta-galactosyltransferase, putative	0.0901115	0.147652		1.04103	1.09857
At3g15650	phospholipase/carboxylesterase family protein|	-2.23789	-1.97952		0.127447	0.385823
At4g33790	w acyl CoA reductase, putative	-2.03068	-1.35727		-0.375501	0.297908
At4g18550	lipase-like protein Pn47p	-0.382477	1.18892		-0.988164	0.583238
At1g52700	phospholipase/carboxylesterase family protein| similar to lysophospholipase	-0.867819	-1.09815		-0.0301655	-0.2605
At5g58670	phosphoinositide specific phospholipase C	0.19061	-0.115794		1.02324	0.716831
At1g66970	glycerophosphoryl diester phosphodiesterase family protein	0.430053	-0.585321		1.05087	0.0354912
At3g02040	glycerophosphoryl diester phosphodiesterase family protein	1.30214	0.154727		1.0015	-0.145918
At3g44540	acyl CoA reductase	1.06987	-1.32547		0.584223	-1.81112
At5g22500	w acyl CoA reductase, putative	0.721934	-1.03209		0.511166	-1.24286

## Sheet: Transporter
		fold-change (log2)
AGI	annotation	AtHb1 vs. WT_normox	AtHb1 vs. WT_hyp		WT_hyp vs. normox	AtHb1_hyp vs. normox
At1g61800	glucose-6-phosphate/phosphate-translocator precursor (GPT2)	-1.1946	-0.194058		-1.36083	-0.360282
At1g77610	glucose-6-phosphate/phosphate-translocator precursor	-1.22205	-0.855611		-0.418337	-0.0519013
At3g05400	sugar transporter, putative	-1.2289	-1.07058		-0.429759	-0.271442
At5g27350	sugar transporter-like protein putative sugar transporter (SUGTL2)	-0.489036	-1.50304		0.516165	-0.497843
At5g18840	sugar transporter - like protein	-0.193874	-1.03534		0.383691	-0.457772
At5g63850	amino acid transporter AAP4	-0.765402	-1.01966		-0.0887284	-0.342989
At2g39130	amino acid transporter family	-1.06724	-0.733414		-0.358622	-0.0247983
At3g28960	amino acid transporter family	-1.00579	-0.0869348		-0.979988	-0.0611372
At1g52190	proton-dependent oligipeptide transporter (POT)	-1.7184	-1.22468		-0.00880693	0.484917
At3g16180	proton-dependent oligipeptide transporter (POT)	-1.15285	-0.795709		-0.0935666	0.263572
At1g68570	proton-dependent oligipeptide transporter (POT)	0.155833	0.530788		-1.27993	-0.904977
At3g53960	proton-dependent oligipeptide transporter (POT)	0.991818	-0.322027		1.45946	0.145615
At2g36590	putative proline transporter	-0.130318	-1.42728		1.82481	0.527848
At3g61430	plasmamembrane intrinsic prot PIP1.1	-0.392071	-1.10263		0.518806	-0.191753
At2g37180	plasmamembrane intrinsic protPIP2.2	-0.946133	-1.06648		0.413197	0.29285
At2g39010	plasmamembrane intrinsic protPIP2.6	-2.03029	-1.46006		-0.0442129	0.526016
At3g16240	delta tonoplast integral protein (TIP2.1)	-1.57812	-1.57671		0.021183	0.0225981
At3g26520	gamma tonoplast intrinsic protein (TIP1.2)	-1.04425	-1.71656		0.976021	0.303716
At1g17810	tonoplast intrinsic protein (TIP3.2)	0.704657	-1.3957		1.09873	-1.00162
At1g73190	tonoplast intrinsic protein (TIP3.1)	0.706666	-1.27194		0.794759	-1.18384
At1g80760	nodulin26-like intrinsic protein6.1 (NIP6.1)	-1.06306	-0.928028		-0.37526	-0.240225
At4g15920	nodulin MtN3 family protein	-1.15916	-0.461019		-0.766176	-0.068031
At1g31120	putative potassium transporter (HAK2)	0.839006	1.03882		-0.0924882	0.107328
At1g27770	envelope Ca2+-transporting ATPase	0.303293	-0.370203		1.4121	0.738605

## Sheet: Signalling
		fold-change (log2)
AGI	annotation	AtHb1 vs. WT_normox	AtHb1 vs. WT_hyp		WT_hyp vs. normox	AtHb1_hyp vs. normox
At1g76650	putative calmodulin	0.549593	0.379996		2.94521	2.77561
At4g27280	calcium-binding EF hand family protein	0.38901	0.229433		2.22129	2.06172
At2g26190	calmodulin-binding family protein	0.631858	0.173718		1.02067	0.562535
At4g31000	putative calmodulin-binding protein	0.161036	-0.33171		1.22867	0.735929
At3g01830	calmodulin-related protein	1.1757	0.446928		1.29413	0.565357
At2g41100	calmodulin-like protein	2.24387	-0.742102		3.38613	0.400152
At5g03040	calmodulin-binding family protein	-1.20058	-0.792191		-0.319434	0.0889573
At2g41090	calcium binding protein (CaBP-22)	-1.11466	-1.74711		0.875842	0.243394
At3g15050	calmodulin-binding family protein	-1.8816	-0.655028		-0.301672	0.924896
At3g29310	calmodulin-binding protein-related	0.332256	1.05844		-0.20394	0.522239
At5g39670	calcium-binding protein - like	1.34022	-0.591785		0.785944	-1.14606
At2g45670	calcineurin B subunit-related|EF-hand calcium-binding domain	-1.05061	-0.971576		-0.285552	-0.206514
At5g66210	calcium-dependent protein kinase	0.089911	-0.536991		1.24109	0.614186
At1g27770	envelope Ca2+-ATPase Ca(2+)-ATPase isoform 1 (ACA1) / plastid envelope	0.303293	-0.370203		1.4121	0.738605
At3g51300	rac-like GTP binding protein (Arac11)	0.253933	0.944539		-0.988915	-0.298308
At1g73500	MAPK kinase 9	1.13358	0.384751		1.00903	0.260197
At3g45640	mitogen-activated protein kinase 3 (MAPK3)	0.46614	-0.336129		1.21849	0.416222
At1g21250	wall-associated kinase 1 (WAK1)	1.09498	-0.0573142		1.42914	0.276848
At5g48380	receptor-like protein kinase	0.0623623	-0.37114		1.00523	0.571732
At2g31880	putative receptor-like protein kinase	0.994853	-0.19426		1.6677	0.478582
At1g35710	protein kinase, putative	1.06705	-0.34166		1.11814	-0.29057
At1g66880	protein kinase, putative	1.17867	0.630717		1.1073	0.559345
At2g32800	putative protein kinase	0.739324	1.089		0.532041	0.881718
At1g09970	leucine-rich repeat transmembrane protein kinase, putative (gb|RLK5_ARATH)	1.34211	-0.540276		2.20578	0.848216
At5g44700	leucine-rich repeat transmembrane protein kinase, putative	1.05889	0.155012		0.486936	-0.416937
At5g25930	leucine-rich repeat family protein / protein kinase family protein	1.02343	0.442758		0.784624	0.203949
At1g71830	leucine-rich repeat family protein / protein kinase family protein	1.08702	1.09227		0.0660192	0.0712772
At4g08850	leucine-rich repeat family protein / protein kinase family protein	0.475828			1.07717	0.0610707
At4g28490	leucine-rich repeat transmembrane protein kinase, putative	0.554924	-0.254055		1.44478	0.635803
At4g23180	serine/threonine kinase -like protein serine	1.86961	0.164219		2.86512	1.15972
At4g23140	serine threonine kinase - like protein KI domain interacting kinase 1 (KIK1)	1.50836	0.016369		1.32208	-0.169921
At4g23220	serine/threonine kinase - like protein serine	0.461115	0.029296		1.00767	0.575848
At1g61440	receptor kinase, putative	0.0777575	0.705061		0.638779	1.26608
At1g67720	similar to receptor protein kinase-like protein e	0.0416987	0.485222		0.575084	1.01861
At5g46070	guanylate-binding family protein	0.737241	1.04597		-0.00862847	0.300097

## Sheet: Hormone
		fold-change (log2)
AGI	annotation	AtHb1 vs. WT_normox	AtHb1 vs. WT_hyp		WT_hyp vs. normox	AtHb1_hyp vs. normox
At4g19170	9-cis-epoxycarotenoid dioxygenase(NCED4)	1.59834	0.251455		0.565621	-0.781267
At3g14440	9-cis-epoxycarotenoid dioxygenase (NCED3)	0.15424	-0.464851		1.39287	0.773782
At2g40170	ABA-regulated gene (ATEM6)	1.68628	-0.0707354		0.370873	-1.38614
At3g02480	ABA-responsive protein-related	1.18984	-0.648274		0.849997	-0.988112
At5g62490	ABA-responsive protein (HVA22b)	1.23664	-1.00198		1.11796	-1.12067
At5g13200	ABA-responsive protein - like	0.59339	0.317251		1.43614	1.16001
At1g28300	hypothetical protein contains similarity to C-ABI3 protein	0.288432	1.18113		-0.536361	0.356336
At1g70940	auxin transport protein REH1, putative	-1.31639	-1.29376		-0.433889	-0.411257
At1g77690	AUX1-like permease similar to AUX1	-1.40197	-0.904054		-0.374033	0.123885
At3g23050	indoleacetic acid (IAA)-inducible gene (IAA7)	-1.50893	-1.62319		0.221527	0.107268
At1g04250	putative auxin-induced protein (IAA17/AXR3-1)	-1.53634	-0.946353		-0.700137	-0.110152
At5g13360	auxin reponsive - like protein (GH3 deduced protein)	1.60944	0.50294		0.817266	-0.289238
At4g38840	auxin-induced protein - like auxin-inducible SAUR gene	-1.12519	-0.80774		-0.114354	0.203092
At1g34310	auxin response factor 1, putative	-0.415628	-1.06821		-0.110328	-0.762913
At2g21210	putative auxin-regulated protein	-1.19224	-1.74071		0.930443	0.381978
At2g21220	putative auxin-regulated protein	-3.41521	-2.4517		-0.233169	0.730338
At4g38860	auxin-induced protein 10A	-1.0104	-0.473176		-0.12514	0.412085
At1g29510	auxin-induced protein, putative	-1.70818	-0.883877		-0.561333	0.262967
At1g29450	auxin-induced protein, putative	-1.43471	-0.213846		-0.5045	0.716366
At1g29460	auxin-induced protein, putative	-1.56039	-0.292399		-0.70986	0.558134
At1g29430	auxin-induced protein, putative	-2.00414	-0.545454		-1.41925	0.0394351
At2g33830	putative auxin-regulated protein	1.08741	0.674236		0.349116	-0.0640606
At1g72430	auxin-responsive protein-related	0.13875	-0.245292		2.09624	1.7122
At1g10810	putative auxin-induced protein (Aldo/keto reductase family)	0.240492	1.10382		-0.810727	0.0526006
At4g31320	auxin induced like-protein auxin-induced protein 15A	0.128761	1.12904		0.507909	1.50818
At2g33070	putative myrosinase binding protein	2.15934	-2.55237		1.60827	-3.10344
At1g51780	auxin conjugate hydrolase (ILL5)	0.0768829	0.179022		0.992958	1.0951
At1g44350	IAA-amino acid hydrolase, putative	0.351135	-0.25118		1.2108	0.608481
At4g27450	similar to auxin down-regulated protein ARG10 (Vigna radiata	1.02167	0.124855		2.53299	1.63618
At3g15450	similar to auxin down-regulated protein ARG10 (Vigna radiata)	0.85287	0.151706		1.5091	0.807937
At4g09600	gibberellin-regulated protein GASA3 precursor	1.973	-2.13443		2.26428	-1.84315
At4g09610	gibberellin-regulated protein GASA2 precursor	2.66625	-1.9122		2.24052	-2.33792
At1g75750	gibberellin-regulated protein 1 (GASA1	-1.36902	-0.907332		0.0227399	0.484429
At1g74670	GAST1-like protein similar to GAST1 protein precursor	-2.04559	-1.93525		-0.0377352	0.072606
At5g15230	gibberellin-regulated protein 4 (GASA4)	0.0304143	0.34003		0.866871	1.17649
At1g02400	2-oxo glutarate-dependent dioxygenase, GA 2 oxidase - putative (At2ox4?)	0.114107	-0.0184572		1.44729	1.31473
At1g01480	1-aminocyclopropane-1-carboxylate synthase (ACS2)	0.656571	-0.216652		0.574317	-0.298906
At2g19590	1-aminocyclopropane-1-carboxylate oxidase (ACC oxidase1)	0.28355	-0.0636813		1.09845	0.751223
At1g72520	putative lipoxygenase	0.574593	-0.194164		2.49433	1.72557
At1g17420	lipoxygenase	0.693567	0.102869		1.55398	0.963278
At2g06050	12-oxophytodienoate-10,11-reductase	0.0600439	0.0139046		1.87278	1.82664
At3g44860	S-adenosyl-L-methionine:carboxyl methyltransferase	0.322939	0.890834		0.947408	1.5153
At1g66690	S-adenosyl-L-methionine:carboxyl methyltransferase	3.18531	1.58831		1.0572	-0.539811
At5g04380	S-adenosyl-L-methionine:salicylic acid carboxyl methyltransferase-like protein	1.26865	-0.724379		0.793114	-1.19991

## Sheet: TF
		fold-change (log2)
AGI	annotation	AtHb1 vs. WT_normox	AtHb1 vs. WT_hyp		WT_hyp vs. normox	AtHb1_hyp vs. normox
At4g23810	WRKY 53	2.0211	0.448671		2.1059	0.533468
At1g80840	WRKY40	1.15856	0.364325		1.95437	1.16013
At2g38470	WRKY33	1.23136	-0.319626		1.56971	0.0187206
At5g13080	WRKY75	1.00025	0.195973		0.773412	-0.0308665
At4g01250	WRKY22	0.222725	0.0128786		1.21399	1.00415
At4g31800	WRKY family	-0.0821132	-1.1421		2.29187	1.23188
At4g37260	MYB 73	-0.0537904	0.268208		0.817173	1.13917
At5g67300	MYB44	-0.462501	-0.405971		1.04292	1.09945
At3g27220	kelch repeat	0.598711	0.193075		3.47709	3.07145
At3g12720	myb family	0.66971	-0.663422		0.0975139	-1.23562
At1g66390	MYB90	-0.953517	0.423037		-1.80369	-0.427137
At5g53200	myb family	-0.027994	1.1022		-0.0353847	1.09481
At4g32800	AP2/EREBP transcription factor. TINY	-0.28718	-0.848445		0.690742	0.129477
At1g75490	AP2/EREBP. DREB A-2	1.6176	-1.34622		2.48401	-0.479799
At5g57390	AP2/EREBP. AINTEGUMENTA-like5	0.437206	-0.571308		1.27638	0.267866
At3g61630	putative AP2.CRF5	0.430336	-0.397857		1.0298	0.201608
At1g43160	AP2 domain containing protein.RAP2.6	0.606446	0.956464		1.56497	1.91499
At2g20880	AP2 domain transcription factor	0.0735905	-1.17677		2.0195	0.769135
At1g64380	AP2/EREBP. DREB A-6	0.661649	-0.574968		2.74366	1.50704
At4g28140	AP2/EREBP. DREB A-6	0.0490075	-1.11604		2.63406	1.46901
At2g47520	AP2/EREBP transcription factor.ERF1	0.0661707	0.61695		1.25212	1.8029
At5g67180	AP2/EREBP transcription factor. APETALA2	-0.208393	1.08765		0.934909	2.23095
At1g53170	AP2/EREBP transcription factor.ERF8	0.349351	-0.56151		1.08829	0.177433

[truncated: 2 more sheets: StressRedox, Proteasome]
