# Supplementary material for: Seed-specific elevation of non-symbiotic hemoglobin AtHb1: beneficial effects and underlying molecular networks in Arabidopsis thaliana
Source: BMC Plant Biol. 2011 Mar 15;11:48. doi: 10.1186/1471-2229-11-48 (PMC3068945; doi:10.1186/1471-2229-11-48)
Supplement: Additional file 9 — Metabolite levels of WT and AtHb1-overexpressing seeds under control and hypoxic conditions. LC/MS measurements have been conducted with 5 biological replicates each (+/- SD). [file 1471-2229-11-48-S9.XLS]

## Sheet: metabolites
Additional file 9
Metabolite levels of WT and AtHb1-overexpressing seeds under control and hypoxic conditions.
LC/MS measurements have been conducted with 5 biological replicates each (+/- SD).
		His	Asn	Ser	Gln	Arg	Gly	Asp	Glu	Thr	Ala	GABA	Pro	Orn	Lys	Val	Ile	Leu	Phe	Sucrose	Tre-6P	Suc-6P	ADP-Glucose	Glc-1P	Gly3P	Fruc-6P	2-Oxoglutarte	shikimate	phosphoenolpyruvate	pyruvate	Glc-6P	aconitate	glycerate	succinate	PGA	citrate	Fruc-1,6-biP	malate	fumerate	UDP-Glucose	Tartrate
Genotype/Treatment		relative units	relative units	relative units	relative units	relative units	relative units	relative units	relative units	relative units	relative units	relative units	relative units	relative units	relative units	relative units	relative units	relative units	relative units	relative units	relative units	relative units	relative units	relative units	relative units	relative units	relative units	relative units	relative units	relative units	relative units	relative units	relative units	relative units	relative units	relative units	relative units	relative units	relative units	relative units	relative units
WT_normox	mean	0.0730711	0.179629	1.10468	0.577012	0.0391756	0.152554	1.05623	3.7313	0.463733	0.431798	0.0595109	1.37453	0.016523	0.0175944	0.258519	0.143605	0.0738127	0.0646066	14.6948	62.095	0.241515	0.689292	19.9467	16.3008	43.1463	615.569	303.66	36.5141	37.707	857.318	91.0691	2868.25	1487.29	112.466	11470.7	424.906	36028.6	15752.4	292.551	118.629
	standard deviation	0.0185703	0.0134839	0.0698355	0.033667	0.0288928	0.0296745	0.0947898	0.216792	0.0487705	0.0436749	0.0540599	0.25272	0.0226329	0.0165504	0.0149998	0.0173931	0.00783314	0.00639637	1.38032	5.30365	0.13689	0.128947	8.33862	1.0996	7.16632	59.9771	77.0649	3.30009	7.60302	58.7906	25.2337	243.061	128.86	13.6644	2018.72	48.2424	3404.07	1754.32	9.84657	22.5069
WT_hyp	mean	0.0268041	0.298034	1.58461	0.528976	0.0509038	0.103957	1.72908	3.98993	0.772253	0.88923	0.0438881	0.688069	0.0249043	0.0403333	0.188059	0.0709626	0.0855974	0.0391784	11.9972	46.9627	0.445559	0.269159	23.7772	21.1069	38.8193	463.558	122.618	31.6462	49.239	806.042	90.4103	2024.21	1145.98	56.9898	11561.7	403.135	25620.9	17710.1	307.334	170.266
	standard deviation	0.00251304	0.0280309	0.179263	0.0731532	0.00388803	0.00932041	0.21746	0.274116	0.0825116	0.0629183	0.0231237	0.164795	0.0242683	0.00357793	0.0169642	0.005726	0.00891178	0.00447459	0.509569	7.18389	0.274201	0.0680691	14.0361	3.77416	2.17205	42.4368	12.536	3.57067	7.37267	106.952	19.5331	192.869	260.019	4.49836	1502.68	32.8317	2507.66	881.611	53.8937	9.17177
AtHb1_normox	mean	0.05072	0.328635	1.46049	0.758227	0.0723602	0.114975	1.43343	4.04264	0.771452	0.521072	0.0721803	1.23908	0.01968	0.0476162	0.290634	0.141795	0.116484	0.0453713	18.6909	57.104	0.490513	0.403447	20.0203	23.8427	48.6311	499.1	134.803	36.0299	48.3739	956.901	100.388	2467.68	1155.02	70.0088	12718.2	446.125	29179.4	18164.5	341.634	172.321
	standard deviation	0.00944189	0.0238476	0.105085	0.0381589	0.00752053	0.0192227	0.159425	0.348801	0.0452794	0.0327613	0.0251398	0.132651	0.0282438	0.00624779	0.0146976	0.00478968	0.00784414	0.00425558	2.34831	5.90525	0.237338	0.0704351	6.29071	4.37074	3.41268	51.5871	38.3294	1.98901	6.73215	58.3038	23.511	243.135	243.95	11.4472	2108.26	6.62991	4300.75	3870.97	34.7753	7.06762
AtHb1_hyp	mean	0.0467999	0.396035	1.67937	0.692509	0.1064	0.104237	1.80615	4.00057	0.91387	1.01985	0.0755488	1.15811	0.0338454	0.061658	0.280775	0.123215	0.114528	0.0390797	22.6392	52.1477	0.135366	0.24602	23.4695	25.7779	44.0752	421.088	110.698	36.7664	36.3445	873.505	112.907	2099.04	850.833	56.3117	15303.5	481.001	25054.3	14874.9	323.89	154.364
	standard deviation	0.00929319	0.0232857	0.124107	0.0421823	0.0129417	0.024024	0.144316	0.139214	0.0323082	0.0888347	0.0153956	0.182569	0.0330955	0.00440769	0.010505	0.00365735	0.00376482	0.00260867	1.9726	6.34068	0.0438229	0.0549093	6.39882	4.776	4.18183	16.0351	14.3829	2.29055	8.70858	24.4442	8.53944	215.275	35.9197	3.74071	1111.31	27.9049	2163.8	1135.96	20.8796	13.1196
