# Supplementary material for: Seed-specific elevation of non-symbiotic hemoglobin AtHb1: beneficial effects and underlying molecular networks in Arabidopsis thaliana
Source: BMC Plant Biol. 2011 Mar 15;11:48. doi: 10.1186/1471-2229-11-48 (PMC3068945; doi:10.1186/1471-2229-11-48)
Supplement: Additional file 10 — Top 20 of differentially expressed genes between WT and AtHb1-overexpressing plants under control conditions used for network analysis. [file 1471-2229-11-48-S10.XLS]

## Sheet: 20DiffExpressGenes
Additional file 10
Top 20 of differentially expressed genes between WT and AtHb1-overexpressing plants under control conditions used for network analysis.
ID	logFC	A	p-value	ATG	Annotation	chr
263096_at	-5.49091	9.32624	5.1952e-08	AT2G16060	AHB1 (ARABIDOPSIS HEMOGLOBIN 1); oxygen binding / oxygen transporter	2:6982531-6983631 REVERSE
247162_at	3.7604	7.55135	1.3368e-07	AT5G65730	xyloglucan:xyloglucosyl transferase A, putative / xyloglucan endotransglycosylase, putative / endo-xyloglucan transferase, putative	5:26299032-26300478 FORWARD
249037_at	3.70292	9.15418	1.11901e-08	AT5G44130	FLA13 (FASCICLIN-LIKE ARABINOGALACTAN PROTEIN 13 PRECURSOR)	5:17761090-17762003 FORWARD
257853_at	-3.46273	7.08454	2.89128e-05	AT3G12960	unknown protein	3:4136488-4136828 FORWARD
264016_at	3.41521	9.2415	1.11901e-08	AT2G21220	auxin-responsive protein, putative	2:9089326-9089813 FORWARD
253040_at	3.3581	8.43797	2.79651e-08	AT4G37800	xyloglucan:xyloglucosyl transferase B, putative / xyloglucan endotransglycosylase, putative / endo-xyloglucan transferase, putative	4:17775474-17777397 REVERSE
256376_s_at	-3.18531	7.45101	1.27617e-06	AT1G66690	S-adenosyl-L-methionine:carboxyl methyltransferase family protein	1:24869554-24870850 REVERSE
246380_at	3.17002	7.69068	1.29664e-05	AT1G57750	MID-CHAIN ALKANE HYDROXYLASE 1	1:21383981 - 21385709 REVERSE
264007_at	3.15952	9.65262	1.65313e-07	AT2G21140	ATPRP2 (PROLINE-RICH PROTEIN 2)	2:9060625-9062091 REVERSE
265042_at	2.89243	8.30482	4.76658e-08	AT1G04040	acid phosphatase class B family protein	1:1042362-1043864 REVERSE
250648_at	-2.78777	9.51799	7.94039e-06	AT5G06760	late embryogenesis abundant group 1 domain-containing protein / LEA group 1 domain-containing protein	5:2089492-2090430 REVERSE
258347_at	-2.75554	9.14233	0.000336833	AT3G17520	late embryogenesis abundant domain-containing protein A / LEA domain-containing protein	3:5999289-6000370 REVERSE
266123_at	2.75099	8.26613	5.94552e-08	AT2G45180	protease inhibitor/seed storage/lipid transfer protein (LTP) family protein	2:18626320-18626997 FORWARD
258277_at	-2.68207	6.79561	1.29664e-05	AT3G26830	PAD3 (PHYTOALEXIN DEFICIENT 3); dihydrocamalexic acid decarboxylase/ monooxygenase/ oxygen binding	3:9887948-9889705 FORWARD
255049_at	-2.66625	7.9332	0.0104816	AT4G09610	GASA2 (GAST1 PROTEIN HOMOLOG 2)	4:6074770-6075645 REVERSE
249039_at	-2.62731	8.38245	5.53939e-06	AT5G44310	late embryogenesis abundant domain-containing protein B / LEA domain-containing protein	5:17847781-17849536 REVERSE
256354_at	-2.61721	8.05398	0.0565881	AT1G54870	binding / catalytic/ oxidoreductase	1:20459006-20460647 FORWARD
247866_at	-2.59755	8.7987	0.0385527	AT5G57550	XTR3 (XYLOGLUCAN ENDOTRANSGLYCOSYLASE 3); hydrolase, acting on glycosyl bonds / xyloglucan:xyloglucosyl transferase	5:23304888-23306421 REVERSE
267321_at	-2.55799	7.61592	1.3368e-07	AT2G19320	unknown protein	2:8370691-8371108 REVERSE
254232_at	-2.52737	8.38209	2.78704e-06	AT4G23600	CORI3 (CORONATINE INDUCED 1); cystathionine beta-lyase/ transaminase	4:12310619-12313212 FORWARD
