# Supplementary material for: Seed-specific elevation of non-symbiotic hemoglobin AtHb1: beneficial effects and underlying molecular networks in Arabidopsis thaliana
Source: BMC Plant Biol. 2011 Mar 15;11:48. doi: 10.1186/1471-2229-11-48 (PMC3068945; doi:10.1186/1471-2229-11-48)
Supplement: Additional file 11 — Oligonucleotide primers used for quantitative Real-Time PCR. [file 1471-2229-11-48-S11.XLS]

## Sheet: Primer sequences
Additional file 11 Oligonucleotide primers used for quantitative Real-Time PCR.
Locus ID	Annotation		Primer sequence
At3g18780	actin 2	F	TGCTGAGAGATTCAGATGCCC
		R	GCTTCCATTCCCACAAACGAG
At2g21870	ATP-synth (mito)	F	GAAGAAAATTTGGAGCTCAGCA
		R	AGCATCACTCTTCAGCTCATCC
At5g61310	cytochrome c oxidase subunit Vc/ COX5C	F	GGAACGAGCAGAGGAAAACAA
		R	CACCAATCTCGCCTCTCTCAA
At3g62400	cytochrome c oxidase subunit Vc/ COX5C	F	CTGAAGAGTGAATGGGAATGCC
		R	CAGAAAAATCGAGCCAACAACA
At5g47890	NADH dehydrogenase	F	CCACAGATTCTAAAGGCCCTTG
		R	AACTTAGGCCTTTGTAGCTCCG
At5g18800	NADH:ubiquinone oxidoreductase	F	GTTTTAACGGCGTCAGCGAA
		R	ACGCAACATTCTCCGGCAT
At1g15700	ATPsynthase(SU gamma)_Chl	F	ATGCGACTGATAATGCGGTTG
		R	CGCTCGGTTATAAGCCATCGT
At1g32350	alternative oxidase AOX1D	F	CGGAAAATTCGAAAACTCGCC
		R	TTAGGCAACCGCCAGTAATCG
At3g21720	isocitrat lyase	F	ACATATGTTCATTACGGCGGTG
		R	CAAGCTTTCCTACGAAGATGCC
At5g03860	malate synthase	F	GATCTGCTTCAAATACCGCG
		R	CGTGTGTTCAGCCTTAAACCCT
At5g53460	Glu synthase	F	TCTTTTAGAGGACACACAGGCG
		R	CTCTCTTCCTTCATCTCTGCCA
At5g16570	Gln synthetase	F	ACACTGAGCAGGCTGGAAAAG
		R	AGGATCCATGTTCGAAGCTGG
At1g37130	nitrate reductase 2 (NIA2)	F	ATGGATTAGATGGCTCAGCCC
		R	AAACTGAATCATCGGTGGTGG
At2g15620	ferredoxin--nitrite reductase (NiR1)	F	GAGTTGGTTCCATTGGTGGCT
		R	TCTCTAGGCACAGCACCAAATT
At1g23870	trehalose-6-phosphate synthase (TPS) 9	F	GAGAGAGCGTGCCGAGATCA
		R	CCAAACCAAAACCAATCCCC
At1g70290	trehalose-6-phosphate synthase (TPS) 8	F	GCAGCTCGAAGCCAGAGTATCA
		R	TCAAACGCCACTTGCGTGT
At3g56350	superoxideDismutase(Mn)	F	TGAAGGAGGTGGCAAACCA
		R	CGAAATGAGCATCGATCGC
At3g45640	MAPK3	F	AGCACTCAATCCAACATACGGT
		R	GGTAATACCAGGCATTCACGG
At1g21250	WAK1	F	TGGTCACATCTTGTCAGCACA
		R	TGATGCTGTCATAGCCAATGC
At3g51300	rac-like GTP binding protein (Arac11)	F	CATTGAGACCAGTGCCAAAGAA
		R	TGCAGCAATCTTCCGGAA
At4g23810	WRKY53	F	GCGGCCTTTCCGTTGTAAACT
		R	TGCG AATACGTCTTTGCAGG
At1g62300	WRKY6	F	ACGGCAGCGTTTTCTCAGT
		R	TCAGCTGTGAGTGCCGTTATT
At1g01480	1-aminocyclopropane-1-carboxylate synthase (ACS2)	F	AAAGCTGAAATGGACGCAGAC
		R	CATCCTCGTAAAGTCGTCGGA
At1g73500	MAP kinase kinase 9 (MAPKK9)	F	CCGGGACAGAGACCTGATTG
		R	GCGGTTCTCCAAAACACACC
At3g26520	gamma tonoplast intrinsic protein (TIP1.2)	F	TGACCCCAAGAACGGTAGTCT
		R	CAACGATGAAACCTATGGCG
At1g11260	STP1 sugar transporter	F	CGTGGTGGTGATGTCGATCTT
		R	ATCGGAATCCCTTTCGTCTCC
At1g71880	sucrose transporter SUC1	F	TTTCATCCTAGCCGCTGGTT
		R	GATCCTCGGCGAATTTCGTA
